# Supplementary material for: Using a Consensus Docking Approach to Predict Adverse Drug Reactions in Combination Drug Therapies for Gulf War Illness
Source: Int J Mol Sci. 2018 Oct 26;19(11):3355. doi: 10.3390/ijms19113355 (PMC6274917; doi:10.3390/ijms19113355)
Supplement: Supplementary file 1 [file ijms-19-03355-s001.zip]

Archive with 1 entries (1 files):
- ijms-353757-supplementary.xlsx
