# Supplementary material for: Using a Consensus Docking Approach to Predict Adverse Drug Reactions in Combination Drug Therapies for Gulf War Illness
Source: Int J Mol Sci. 2018 Oct 26;19(11):3355. doi: 10.3390/ijms19113355 (PMC6274917; doi:10.3390/ijms19113355)
Supplement: Supplementary file 1 [file ijms-19-03355-s001.zip › ijms-353757-supplementary.xlsx]

## Sheet: ar-agonist
Ligand	Type	Type Code	AD4 (2am9)	VINA (2am9)	GLIDE (2amb)	AD4 (2amb)	GLIDE (2amb)	Mean	St.Dev.	p (testosteone)	0.02
CHEMBL103	Active	0	NaN	-8.6	-9.7208	-8.93	-8.63649	-8.97182	0.52071	0.141155	0
CHEMBL10560	Active	0	-7.43	NaN	-7.56138	-7.49	NaN	-7.49379	0.0657742	0.00131739	1
CHEMBL1084843	Active	0	-3.25	0.7	NaN	-1.37	NaN	-1.30667	1.97576	0.000429868	1
CHEMBL1094797	Active	0	-7.89	-3.9	NaN	-8.59	NaN	-6.79333	2.53003	0.0761416	0
CHEMBL1163602	Active	0	-10.52	-4.7	NaN	-10.84	-9.33475	-8.84869	2.84057	0.615594	0
CHEMBL1163604	Active	0	-10.97	-5.7	NaN	-10.69	-8.63887	-8.99972	2.43293	0.639619	0
CHEMBL1163620	Active	0	-8.35	-5.9	NaN	-11.35	NaN	-8.53333	2.72962	0.462159	0
CHEMBL1163630	Active	0	-10.3	-6.4	NaN	-10.9	-8.26715	-8.96679	2.04879	0.5639	0
CHEMBL1164752	Active	0	-10.49	-6.5	NaN	-11.41	-9.18787	-9.39697	2.13566	0.85015	0
CHEMBL1165642	Active	0	-8.93	-7.7	NaN	-9.26	NaN	-8.63	0.822131	0.113634	0
CHEMBL117465	Active	0	-7.07	-5.9	NaN	-7.22	-8.47468	-7.16617	1.05318	0.00622689	1
CHEMBL1209236	Active	0	-7.18	-6.3	-8.23972	-7.14	-7.86498	-7.34494	0.747023	0.0014846	1
CHEMBL1210908	Active	0	-4.82	-2.4	NaN	-4.45	NaN	-3.89	1.30357	0.000472875	1
CHEMBL1210910	Active	0	-7.44	-3.6	NaN	-5.98	NaN	-5.67333	1.93828	0.0105858	1
CHEMBL1215549	Active	0	-6.41	-3.7	NaN	-5.88	NaN	-5.33	1.43628	0.00253216	1
CHEMBL1215620	Active	0	-7.35	-3.5	NaN	-8.51	NaN	-6.45333	2.6226	0.0603849	0
CHEMBL1215623	Active	0	-9.11	-4.5	NaN	-10.26	NaN	-7.95667	3.04828	0.321764	0
CHEMBL132889	Active	0	-7.36	-3.1	NaN	-7.49	NaN	-5.98333	2.49789	0.033594	0
CHEMBL134260	Active	0	NaN	NaN	-8.35439	-7.91	-8.35098	-8.20512	0.255589	0.00993764	1
CHEMBL135	Active	0	-9.52	-10.3	-8.88747	-9.56	-10.1099	-9.67548	0.556157	0.874376	0
CHEMBL138059	Active	0	-8.4	-8.7	-8.4814	-8.31	NaN	-8.47285	0.166831	0.0074417	1
CHEMBL1393	Active	0	-8.14	-5.1	NaN	-4.65	NaN	-5.96333	1.89843	0.0132803	1
CHEMBL139749	Active	0	-8.81	NaN	-8.74841	-8.85	-8.74243	-8.78771	0.0515474	0.0245099	0
CHEMBL141244	Active	0	-9.28	-9.2	-9.22585	-9.28	NaN	-9.24646	0.0401375	0.231663	0
CHEMBL146794	Active	0	-4.59	-3.4	NaN	-5.94	NaN	-4.64333	1.27084	0.000831362	1
CHEMBL151601	Active	0	-4.61	-2.8	-7.20181	-6.8	NaN	-5.35295	2.04791	0.00697019	1
CHEMBL156312	Active	0	-8.31	NaN	-8.61119	-8.24	-9.33554	-8.62418	0.500836	0.037624	0
CHEMBL157407	Active	0	-6.89	-5.3	-7.82053	-7.73	-9.82729	-7.51356	1.64188	0.0458982	0
CHEMBL157703	Active	0	-5.5	-4.8	-6.99203	-5.76	-8.92602	-6.39561	1.62102	0.00711094	1
CHEMBL160386	Active	0	-5.58	-4	-8.0011	-5.99	-9.55495	-6.62521	2.17164	0.032889	0
CHEMBL162569	Active	0	-6.61	-8.9	-8.57898	-7.22	-9.47138	-8.15607	1.19675	0.0608006	0
CHEMBL163425	Active	0	-7.97	-7.3	-9.32785	-8.49	-9.59349	-8.53627	0.948089	0.0852725	0
CHEMBL166444	Active	0	-10.15	-9.4	-10.1639	-10.43	-8.37534	-9.70384	0.835948	0.860007	0
CHEMBL16807	Active	0	-7.69	NaN	-8.04872	-7.97	-8.34469	-8.01335	0.269241	0.00198384	1
CHEMBL180681	Active	0	-8.88	-8.3	NaN	-9.4	NaN	-8.86	0.550273	0.13306	0
CHEMBL181571	Active	0	-11.63	-8.6	NaN	-11.86	NaN	-10.6967	1.8194	0.300554	0
CHEMBL181674	Active	0	-8.81	-9.3	NaN	-9.21	-8.80028	-9.03007	0.262342	0.104242	0
CHEMBL181722	Active	0	-8.75	-9	NaN	-9.13	NaN	-8.96	0.193132	0.11179	0
CHEMBL182993	Active	0	-8.45	NaN	-8.67125	-8.73	NaN	-8.61708	0.147651	0.0306158	0
CHEMBL183173	Active	0	-11.02	-6.9	NaN	-11.59	NaN	-9.83667	2.55915	0.86887	0
CHEMBL183882	Active	0	-8.86	-8.7	NaN	-8.76	NaN	-8.77333	0.080829	0.0507255	0
CHEMBL184313	Active	0	-6.7	NaN	NaN	-8.97	-8.75108	-8.14036	1.25218	0.0848033	0
CHEMBL184833	Active	0	-6.07	NaN	NaN	-6.58	-7.10875	-6.58625	0.519406	0.000729266	1
CHEMBL185880	Active	0	-11.68	-8.6	NaN	-11.83	NaN	-10.7033	1.82308	0.298671	0
CHEMBL244600	Active	0	-8.02	-8.6	-9.52473	-8.87	-9.41329	-8.88561	0.616042	0.107759	0
CHEMBL246341	Active	0	-10.51	-8.7	NaN	-9.4	-9.05904	-9.41726	0.782552	0.694655	0
CHEMBL247453	Active	0	-5.68	-4.5	NaN	-9.26	-9.70565	-7.28641	2.58795	0.12896	0
CHEMBL247637	Active	0	-6.57	-2.5	NaN	-8.28	NaN	-5.78333	2.96921	0.0479836	0
CHEMBL247995	Active	0	-7.12	-4.3	NaN	-9.48	-6.13912	-6.75978	2.15755	0.0426921	0
CHEMBL248841	Active	0	-8.55	-7.2	-7.95554	-8.92	-9.38839	-8.40279	0.852544	0.0444323	0
ZINC00000176	Decoy	1	-7.75	-8.1	-7.90248	-7.95	-8.26222	-7.99294	0.195588	0.00044808	0
ZINC00006561	Decoy	1	-8.19	-7.5	-7.60138	-8.4	-9.23042	-8.18436	0.698029	0.0125219	0
ZINC00028671	Decoy	1	-7.95	NaN	NaN	-8.26	-8.51605	-8.24202	0.283455	0.011673	0
ZINC00032308	Decoy	1	-7.28	-6.1	-5.77518	-7.51	NaN	-6.66629	0.856981	0.00116692	0
ZINC00032767	Decoy	1	-4.88	-6.6	-7.44602	-4.9	-7.90788	-6.34678	1.41015	0.00344614	0
ZINC00032915	Decoy	1	-6.77	-4.6	NaN	-7.51	NaN	-6.29333	1.51243	0.00890539	0
ZINC00033933	Decoy	1	-7.8	-7.4	-6.90305	-7.98	-7.57128	-7.53087	0.414446	0.000335338	0
ZINC00034691	Decoy	1	-6.85	-6.9	-6.87102	-6.9	NaN	-6.88025	0.0243614	6.12806e-05	0
ZINC00035556	Decoy	1	-6.57	-7.3	NaN	-6.83	-6.63613	-6.83403	0.329657	0.000131403	0
ZINC00036774	Decoy	1	-5.84	-5.6	NaN	-5.81	NaN	-5.75	0.130767	8.27554e-05	0
ZINC00037693	Decoy	1	-7.37	-7.7	-7.04284	-7.6	-6.81034	-7.30464	0.374395	0.000136858	0
ZINC00038294	Decoy	1	-9.29	-6.7	NaN	-9.45	-2.66646	-7.02662	3.16824	0.15865	1
ZINC00039551	Decoy	1	-6.09	-6.7	-6.38412	-6.05	-6.65826	-6.37648	0.305281	9.72767e-06	0
ZINC00040967	Decoy	1	-6.09	-6.5	-7.58903	-6.45	-7.58811	-6.84343	0.698364	0.000347645	0
ZINC00046552	Decoy	1	-7.83	-6.8	-7.58862	-7.91	-7.5751	-7.54074	0.439372	0.000404169	0
ZINC00047293	Decoy	1	-8.01	-5.7	-5.29199	-8.87	-8.33834	-7.24207	1.62961	0.0283011	1
ZINC00047294	Decoy	1	-8.22	NaN	NaN	-8.65	-8.7121	-8.52737	0.267992	0.0269779	1
ZINC00055302	Decoy	1	-7.68	-7	NaN	-7.79	NaN	-7.49	0.427902	0.00271773	0
ZINC00055558	Decoy	1	-7.7	NaN	-8.08311	-7.97	-9.0745	-8.2069	0.600313	0.0135876	0
ZINC00056553	Decoy	1	NaN	-8.1	-8.43061	NaN	-8.67129	-8.40063	0.286822	0.0187741	0
ZINC00057039	Decoy	1	-5.34	-5.4	-5.56	-5.45	NaN	-5.4375	0.0932284	5.68559e-06	0
ZINC00060112	Decoy	1	NaN	-7.4	NaN	-7.29	-7.31284	-7.33428	0.0580502	0.000941285	0
ZINC00061866	Decoy	1	-6.92	-7.4	-7.91427	-6.98	-7.69728	-7.38231	0.43534	0.000250947	0
ZINC00062017	Decoy	1	-6.53	NaN	-6.57057	NaN	-6.45335	-6.51797	0.0595261	0.000224108	0
ZINC00064692	Decoy	1	-7.24	-6.7	NaN	-6.15	NaN	-6.69667	0.545008	0.000942522	0
ZINC00064830	Decoy	1	-8.09	NaN	-5.1251	-8.33	-8.09988	-7.41124	1.52812	0.0350019	1
ZINC00067797	Decoy	1	-7.23	-7.8	-8.14229	-7.19	-8.44425	-7.76131	0.552662	0.00156138	0
ZINC00068360	Decoy	1	-5.12	-3.6	NaN	-4.3	-6.7265	-4.93663	1.34526	0.000666321	0
ZINC00070622	Decoy	1	-7.03	-8	NaN	-7.17	-7.47016	-7.41754	0.429531	0.00075573	0
ZINC00071415	Decoy	1	-8.6	NaN	-8.27949	-8.63	-8.7196	-8.55727	0.192031	0.011106	0
ZINC00072484	Decoy	1	-8.54	-6.1	NaN	-9.8	NaN	-8.14667	1.8811	0.188918	1
ZINC00074728	Decoy	1	-6.66	-5.4	-7.81721	-7.58	NaN	-6.8643	1.09639	0.00418624	0
ZINC00074764	Decoy	1	-5.46	-6.1	-6.70992	-5.66	-6.37075	-6.06013	0.51004	2.09888e-05	0
ZINC00078548	Decoy	1	NaN	-7.8	-7.44173	-6.21	-7.51584	-7.24189	0.705046	0.00182931	0
ZINC00079480	Decoy	1	-7.95	-6.9	NaN	-8.26	-9.56529	-8.16882	1.09791	0.0568182	1
ZINC00079797	Decoy	1	-7.89	-7.3	-7.80053	-8.08	-8.34585	-7.88327	0.387226	0.000859037	0
ZINC00080083	Decoy	1	-7.66	-7.4	-7.41892	-8.14	NaN	-7.65473	0.344485	0.000943044	0
ZINC00083045	Decoy	1	-7.23	-6.8	-5.29292	-6.42	-6.21555	-6.39169	0.726051	0.000161087	0
ZINC00086362	Decoy	1	-7.92	-8.1	NaN	-7.88	-7.72171	-7.90543	0.155422	0.000996298	0
ZINC00087529	Decoy	1	-8.67	-6.2	-6.9555	-8.8	-6.86449	-7.498	1.16718	0.0129524	0
ZINC00087545	Decoy	1	-9.13	-7.1	-5.63898	-8.95	-6.35794	-7.43538	1.55453	0.0333093	1
ZINC00090613	Decoy	1	-5.7	-7.1	-7.08719	-5.82	NaN	-6.4268	0.771526	0.000527394	0
ZINC00092191	Decoy	1	-6.72	-8.2	-7.39466	-7.04	-7.80473	-7.43188	0.589652	0.000757594	0
ZINC00093714	Decoy	1	-7.38	-8.1	-7.31336	-7.72	-8.21781	-7.74623	0.409185	0.00062644	0
ZINC00095060	Decoy	1	-6.2	-4.6	NaN	-6.36	NaN	-5.72	0.973242	0.00104399	0
ZINC00096915	Decoy	1	-7	-6	-5.87621	-7.14	-5.66899	-6.33704	0.681269	0.000110022	0
ZINC00158623	Decoy	1	-5.94	-6.6	-6.89767	-6.09	-6.64084	-6.4337	0.4024	2.08239e-05	0
ZINC00158821	Decoy	1	-5.76	-6.8	-6.58966	-5.98	-2.63261	-5.55245	1.68697	0.00257813	0
ZINC00158870	Decoy	1	-6.28	-5.9	NaN	-5.96	NaN	-6.04667	0.204287	0.000137569	0
ZINC00161070	Decoy	1	-7.4	-7.4	NaN	-7.5	NaN	-7.43333	0.057735	0.00115346	0
Testosterone	Test	2	-9	-9.3	-10.1301	NaN	-10.0279	-9.61451	0.551751	1	1
Tetrahydrogestrinone	Test	2	-9.94	-6.9	NaN	-11.34	NaN	-9.39333	2.26992	0.854311	1
Ketorolac	Test	2	-8.88	-8.8	-8.565	-8.84	-8.2521	-8.66742	0.262456	0.0110466	0
Paroxetine	Test	2	-8.52	NaN	-7.7843	-8.74	-8.4238	-8.36702	0.410408	0.0109883	0
Trazodone	Test	2	-8.92	-5.5	-5.6255	-9.71	-10.8857	-8.12824	2.44457	0.277776	1
EM5744	Test	2	-9.69	-2	NaN	-8.11	-12.4928	-8.0732	4.43592	0.516212	1
Sertraline	Test	2	-7.11	NaN	-8.3287	-8.04	-8.2569	-7.9339	0.56281	0.00529398	0
Carbamazepine	Test	2	-6.6	-9	-7.6074	-6.87	-9.0066	-7.8168	1.14417	0.0243683	1
Modafinil	Test	2	-7.62	-7.3	-7.2376	-7.93	-8.6158	-7.74068	0.562034	0.0015493	0
Naproxen	Test	2	-7.3	-8.2	-7.7472	-7.22	-8.201	-7.73364	0.471161	0.000880749	0
Diclofenac	Test	2	-7.79	-7	-6.9995	-8.23	-8.0016	-7.60422	0.573322	0.00110918	0
Fluvoxamine	Test	2	-7.6	-6.4	NaN	-9.14	-7.2429	-7.59572	1.14587	0.0192039	0
Pindolol	Test	2	-7.13	-7.2	-6.7062	-7.48	-7.9714	-7.29752	0.467612	0.000245464	0
Fludrocortisone	Test	2	NaN	-7.3	-7.2778	NaN	-7.0477	-7.2085	0.139699	0.000795687	0
Cyclobenzaprine	Test	2	-6.62	-6.6	-7.2872	-7.68	-7.6666	-7.17076	0.535688	0.000274032	0
Bupropion	Test	2	NaN	-6.9	-7.1171	NaN	-7.4609	-7.15933	0.282825	0.000954828	0
Clonazepam	Test	2	-6.98	NaN	-7.7604	-6.72	NaN	-7.15347	0.541457	0.00201476	0
Fluoxetine	Test	2	-6.28	-7.2	-7.7757	-6.6	-7.5016	-7.07146	0.621728	0.000368849	0
Nortriptyline	Test	2	-6.7	-7	-7.1956	-6.91	NaN	-6.9514	0.205679	0.000102336	0
Citalopram	Test	2	-7.49	-5.2	NaN	-7.69	-7.1239	-6.87598	1.14164	0.00498532	0
Doxepin	Test	2	-6.43	-5.8	-7.8377	-6.66	-7.6409	-6.87372	0.853414	0.000881913	0
L-Tryptophan	Test	2	-6.19	-7.4	-7.2861	-6.31	-6.9417	-6.82556	0.553468	0.000134818	0
Rofecoxib	Test	2	-7.6	-5.1	NaN	-7.69	NaN	-6.79667	1.47005	0.0154529	0
Baclofen	Test	2	-6.78	-6.6	-6.8587	-6.61	-7.0875	-6.78724	0.201114	1.32192e-05	0
Ibuprofen	Test	2	-6.25	-7	-6.9295	-6.2	-7.5286	-6.78162	0.558668	0.00012636	0
Methylphenidate	Test	2	-6.04	-6.9	-7.0062	-6.54	-7.2315	-6.74354	0.465825	6.25192e-05	0
Amitriptyline	Test	2	-6.52	-5.7	-7.2594	-6.71	-7.3013	-6.69814	0.653256	0.00019268	0
Atenolol	Test	2	-6.86	-6.6	NaN	-7.22	-6.061	-6.68525	0.487665	0.0002098	0
Venlafaxine	Test	2	NaN	-6.6	-6.2251	-6.4	NaN	-6.40837	0.18759	0.000222477	0
Gabapentin	Test	2	-6.63	-5.9	-6.8507	-6.21	-6.3021	-6.37856	0.370613	1.49898e-05	0
Midodrine	Test	2	-5.22	-6.2	-7.4316	-5.57	-7.088	-6.30192	0.950098	0.000470977	0
Clofibrate	Test	2	-5.61	-6.3	-6.6002	-5.76	-7.1869	-6.29142	0.641101	7.80844e-05	0
Oxazepam	Test	2	-4.31	-3.9	-7.3499	-6.23	-8.7675	-6.11148	2.04561	0.0133303	0
Buspirone	Test	2	-7.48	-5.8	-3.3976	-9.13	-4.3933	-6.04018	2.31156	0.020336	1
Lorazepam	Test	2	-4.84	-3.9	-8.1693	-5.15	-8.1297	-6.0378	1.98195	0.0105522	0
Valaciclovir	Test	2	-6.37	-7	-4.9562	-5.99	-5.1068	-5.8846	0.859904	0.00013999	0
Meclizine	Test	2	-6.56	-5.1	NaN	-5.94	NaN	-5.86667	0.732757	0.000560346	0
Amantadine	Test	2	-4.7	-6	-7.1468	-4.04	-6.7631	-5.72998	1.32896	0.000982647	0
Acetaminophen	Test	2	-4.89	-6.5	-5.2571	-4.97	-5.7409	-5.4716	0.664455	2.16431e-05	0
Nefazodone	Test	2	-5.45	-5.7	-6.0665	-6.95	-2.2241	-5.27812	1.79939	0.0025042	0
Dextroamphetamine	Test	2	-3.1	-5.8	-6.6478	-3.31	-6.7984	-5.13124	1.80066	0.00209398	0
Diazepam	Test	2	-4.95	-5	NaN	-5.27	NaN	-5.07333	0.172143	4.02114e-05	0
Alprazolam	Test	2	-5.67	-3.5	-3.7073	-4.59	-6.4495	-4.78336	1.26535	0.000203507	0
Zopiclone	Test	2	-7.11	-3.9	-0.70105	-8.28	-3.8351	-4.76523	2.99929	0.0161818	0
Nimodipine	Test	2	-7.03	-0.9	NaN	-4.27	-1.4941	-3.42352	2.81745	0.00502192	0
Celecoxib	Test	2	8.53	3.2	6.719	9.35	NaN	6.94975	2.73083	2.14085e-05	0
Mifepristone	Test	2	71.92	28.4	NaN	165.04	NaN	88.4533	69.8043	0.0334667	1
Suramin	Test	2	1550	143.9	NaN	1820	NaN	1171.3	899.938	0.0419472	1

## Sheet: ar-antagonist
Ligand	Type	Type Code	AD4 (1z95)	VINA (1z95)	GLIDE (2ax6)	Mean	St.Dev.	p (hydroxyflutamide)	0.02
CHEMBL1164752	Active	0	-10.62	-7.1	NaN	-8.86	2.48902	0.282029	0
CHEMBL1163630	Active	0	-10.23	-7.2	NaN	-8.715	2.14253	0.25843	0
CHEMBL1163604	Active	0	-9.57	-7.8	NaN	-8.685	1.25158	0.101997	0
CHEMBL1163602	Active	0	-10.25	-7	NaN	-8.625	2.2981	0.308708	0
CHEMBL185880	Active	0	-10.29	-6.9	NaN	-8.595	2.39709	0.333984	0
CHEMBL181571	Active	0	-10.24	-6.9	NaN	-8.57	2.36174	0.335014	0
CHEMBL166444	Active	0	-9.16	-7.4	NaN	-8.28	1.24451	0.182243	0
CHEMBL237683	Active	0	-7.67	-8.7	NaN	-8.185	0.72832	0.0741968	0
CHEMBL237900	Active	0	-8.02	-8.3	NaN	-8.16	0.19799	0.00306318	1
CHEMBL187251	Active	0	-8.67	-7.3	NaN	-7.985	0.968736	0.199105	0
CHEMBL217324	Active	0	-8.09	-7.8	NaN	-7.945	0.205061	0.00660382	1
CHEMBL1165642	Active	0	-8.14	-7.7	NaN	-7.92	0.311127	0.0199791	1
CHEMBL16807	Active	0	-7.54	-8.3	NaN	-7.92	0.537401	0.0735231	0
CHEMBL218400	Active	0	-8.81	-7	NaN	-7.905	1.27986	0.341723	0
CHEMBL237898	Active	0	-7.79	-8	NaN	-7.895	0.148492	0.00385961	1
CHEMBL229264	Active	0	-8.1	-7.5	NaN	-7.8	0.424264	0.063971	0
CHEMBL226609	Active	0	-8.52	-7	NaN	-7.76	1.0748	0.357096	0
CHEMBL233773	Active	0	-8.72	-6.7	NaN	-7.71	1.42836	0.50671	0
CHEMBL163425	Active	0	-8.24	-7.1	NaN	-7.67	0.806102	0.30542	0
CHEMBL244600	Active	0	-7.95	-7.1	NaN	-7.525	0.601041	0.318763	0
CHEMBL243995	Active	0	-7.44	-7.6	NaN	-7.52	0.113137	0.0163313	1
CHEMBL243136	Active	0	-7.77	-7.1	NaN	-7.435	0.473762	0.333986	0
CHEMBL242469	Active	0	-7.74	-7	NaN	-7.37	0.523259	0.476546	0
CHEMBL135	Active	0	-8	-6.7	NaN	-7.35	0.919239	0.699074	0
CHEMBL141244	Active	0	-8.51	-6.1	NaN	-7.305	1.70413	0.86835	0
CHEMBL234394	Active	0	-8.53	-6	NaN	-7.265	1.78898	0.905169	0
CHEMBL138059	Active	0	-7.81	-6.7	NaN	-7.255	0.784889	0.805035	0
CHEMBL227784	Active	0	-7.26	-7.2	NaN	-7.23	0.0424264	0.202985	0
CHEMBL182993	Active	0	-7.45	-7	NaN	-7.225	0.318198	0.669864	0
CHEMBL181722	Active	0	-8.02	-6.4	NaN	-7.21	1.14551	0.918606	0
CHEMBL207706	Active	0	-7.73	-7.4	-6.43874	-7.18958	0.670855	0.91002	0
CHEMBL162569	Active	0	-6.97	-8.7	-4.53087	-6.73362	2.09459	0.752255	0
CHEMBL246341	Active	0	-8.3	-5	NaN	-6.65	2.33345	0.715706	0
CHEMBL227749	Active	0	-7.23	-6	NaN	-6.615	0.869741	0.335344	0
CHEMBL247995	Active	0	-7.08	-5.9	NaN	-6.49	0.834386	0.23661	0
CHEMBL223355	Active	0	-6.1	-6.7	NaN	-6.4	0.424264	0.0476677	0
CHEMBL181674	Active	0	-8.11	-6.8	-3.91823	-6.27608	2.14444	0.522679	0
CHEMBL103	Active	0	-7.73	-4.8	NaN	-6.265	2.07182	0.480685	0
CHEMBL207106	Active	0	-6.97	-5.4	NaN	-6.185	1.11016	0.201345	0
CHEMBL247453	Active	0	-6.86	-5.5	NaN	-6.18	0.961665	0.155042	0
CHEMBL1209236	Active	0	-6.75	-5.3	NaN	-6.025	1.0253	0.131492	0
CHEMBL206909	Active	0	-7.1	-6.1	-4.86394	-6.02131	1.1201	0.15847	0
CHEMBL217769	Active	0	-6.38	-8.5	-3.13142	-6.00381	2.70399	0.506206	0
CHEMBL184313	Active	0	-7.3	-4.5	NaN	-5.9	1.9799	0.319758	0
CHEMBL1163620	Active	0	-7.33	-4.4	NaN	-5.865	2.07182	0.326846	0
CHEMBL146794	Active	0	-8.21	-3.2	NaN	-5.705	3.5426	0.497493	0
CHEMBL1215623	Active	0	-7.57	-3.7	NaN	-5.635	2.7365	0.372887	0
CHEMBL160386	Active	0	-6	-5.1	NaN	-5.55	0.636396	0.018231	1
CHEMBL184833	Active	0	-6.88	-4.2	NaN	-5.54	1.89505	0.207308	0
CHEMBL131855	Active	0	-7.31	-3.6	-4.6816	-5.1972	1.90799	0.152306	0
ZINC00028671	Decoy	1	-7.7	-9.3	NaN	-8.5	1.13137	0.108068	1
ZINC00151389	Decoy	1	-8.27	-8.1	NaN	-8.185	0.120208	0.000977178	0
ZINC00109011	Decoy	1	-8.19	-7.7	NaN	-7.945	0.346482	0.0239637	1
ZINC00136901	Decoy	1	-7.72	-8	NaN	-7.86	0.19799	0.00835987	0
ZINC00111345	Decoy	1	-8.6	-6.8	NaN	-7.7	1.27279	0.468144	1
ZINC00072484	Decoy	1	-8.1	-7.2	NaN	-7.65	0.636396	0.23142	1
ZINC00138108	Decoy	1	-7.25	-7.9	NaN	-7.575	0.459619	0.178581	1
ZINC00033933	Decoy	1	-7.7	-7.4	NaN	-7.55	0.212132	0.044468	1
ZINC00055302	Decoy	1	-7.56	-7.5	NaN	-7.53	0.0424264	0.00551158	0
ZINC00116160	Decoy	1	-7.8	-7	NaN	-7.4	0.565685	0.457075	1
ZINC00036233	Decoy	1	-7.13	-7.6	NaN	-7.365	0.33234	0.308913	1
ZINC00131660	Decoy	1	-7.26	-7.4	NaN	-7.33	0.0989949	0.0790583	1
ZINC00060112	Decoy	1	-7.56	-6.8	NaN	-7.18	0.537401	0.905083	1
ZINC00140824	Decoy	1	-7.64	-6.6	NaN	-7.12	0.735391	0.957224	1
ZINC00154005	Decoy	1	NaN	-7.3	-6.92353	-7.11177	0.266202	0.848163	1
ZINC00128899	Decoy	1	-7.59	-6.5	NaN	-7.045	0.770746	0.826566	1
ZINC00047293	Decoy	1	-8	-7.2	-5.79597	-6.99866	1.11573	0.834238	1
ZINC00000176	Decoy	1	-6.97	-7	NaN	-6.985	0.0212132	0.0514151	1
ZINC00105668	Decoy	1	-6.97	-7	NaN	-6.985	0.0212132	0.0514151	1
ZINC00047294	Decoy	1	-7.63	-7	-6.20894	-6.94631	0.712049	0.659028	1
ZINC00151709	Decoy	1	-7.03	-6.8	NaN	-6.915	0.162635	0.104208	1
ZINC00097296	Decoy	1	-8.06	-6.7	-5.95841	-6.90614	1.06585	0.720669	1
ZINC00114760	Decoy	1	-6.89	-6.9	NaN	-6.895	0.00707107	0.0149439	0
ZINC00093714	Decoy	1	-6.98	-6.8	NaN	-6.89	0.127279	0.0556389	1
ZINC00161070	Decoy	1	-6.98	-6.8	NaN	-6.89	0.127279	0.0556389	1
ZINC00061866	Decoy	1	-6.7	-7	NaN	-6.85	0.212132	0.0959445	1
ZINC00122977	Decoy	1	-6.4	-7.3	NaN	-6.85	0.636396	0.451285	1
ZINC00055558	Decoy	1	-7.31	-8.6	-4.61579	-6.84193	2.03293	0.810459	1
ZINC00142293	Decoy	1	-7.08	-6.5	NaN	-6.79	0.410122	0.209678	1
ZINC00064830	Decoy	1	-7.34	-6.2	NaN	-6.77	0.806102	0.447563	1
ZINC00067797	Decoy	1	-6.74	-6.7	NaN	-6.72	0.0282843	0.00369904	0
ZINC00157821	Decoy	1	-8	-6.9	-5.24889	-6.7163	1.38472	0.622382	1
ZINC00134563	Decoy	1	-6.29	-7.1	NaN	-6.695	0.572756	0.239358	1
ZINC00080083	Decoy	1	-7.18	-6.2	NaN	-6.69	0.692965	0.306781	1
ZINC00135025	Decoy	1	-7.23	-8.3	-4.40926	-6.64642	2.00995	0.691038	1
ZINC00092191	Decoy	1	-6.59	-6.7	NaN	-6.645	0.0777817	0.00438175	0
ZINC00152222	Decoy	1	-6.93	-6.3	NaN	-6.615	0.445477	0.115107	1
ZINC00035556	Decoy	1	-6.31	-6.4	NaN	-6.355	0.0636396	0.000920906	0
ZINC00039551	Decoy	1	-5.79	-5.9	NaN	-5.845	0.0777817	0.000259684	0
ZINC00040967	Decoy	1	-5.89	-5.6	NaN	-5.745	0.205061	0.00131357	0
ZINC00062017	Decoy	1	-5.74	NaN	-5.73174	-5.73587	0.00583849	9.26182e-05	0
ZINC00056553	Decoy	1	-5.51	NaN	-5.60764	-5.55882	0.0690424	0.000124898	0
ZINC00158870	Decoy	1	-5.51	-5.6	NaN	-5.555	0.0636396	0.000114194	0
ZINC00152976	Decoy	1	-5.5	-5.5	NaN	-5.5	0	5.79007e-05	0
ZINC00095060	Decoy	1	NaN	-5.5	-5.46544	-5.48272	0.0244351	6.20458e-05	0
ZINC00057039	Decoy	1	-5.4	-5.2	NaN	-5.3	0.141421	0.000247472	0
ZINC00126009	Decoy	1	NaN	-5.3	-5.21401	-5.25701	0.0608032	6.54305e-05	0
ZINC00032767	Decoy	1	-4.85	NaN	-5.0301	-4.94005	0.127347	0.000117509	0
ZINC00097415	Decoy	1	NaN	-3	-2.78175	-2.89087	0.154329	2.44721e-05	0
ZINC00068360	Decoy	1	-3.27	-2.1	NaN	-2.685	0.827315	0.00203177	0
Bicalutamide	Test	2	-10.44	-7.4		-8.92	2.1496	0.215048	1
Paroxetine	Test	2	-8.74	-8	NaN	-8.37	0.523259	0.0220059	1
Suramin	Test	2	-7.84	-8.5	NaN	-8.17	0.46669	0.0263133	1
Ketorolac	Test	2	-8	-7.7	NaN	-7.85	0.212132	0.0102179	0
Nefazodone	Test	2	-8.81	-6.1	NaN	-7.455	1.91626	0.777669	1
Diclofenac	Test	2	-7.11	-7.7	NaN	-7.405	0.417193	0.328484	1
Modafinil	Test	2	-7.39	-7.2	NaN	-7.295	0.13435	0.174948	1
Testosterone	Test	2	-8.59	-5.7	NaN	-7.145	2.04354	0.998466	1
Hydroxyflutamide	Test	2	-7.11	-7.1	-7.21825	-7.14275	0.0655752	1	1
Naproxen	Test	2	-6.96	-7.1	NaN	-7.03	0.0989949	0.212874	1
Trazodone	Test	2	-8.84	-6.8	-5.32269	-6.98756	1.76614	0.886482	1
Valaciclovir	Test	2	-7.21	-6.6	NaN	-6.905	0.431335	0.381822	1
Atenolol	Test	2	-7.39	-6.3	NaN	-6.845	0.770746	0.519433	1
Sertraline	Test	2	-7.89	-6.9	-5.43259	-6.74086	1.23641	0.603991	1
Fluoxetine	Test	2	-6.51	-6.9	NaN	-6.705	0.275772	0.0648574	1
Cyclobenzaprine	Test	2	-7.5	-6.8	-5.34569	-6.54856	1.09895	0.402796	1
Carbamazepine	Test	2	-6.5	NaN	-6.57746	-6.53873	0.0547728	0.00177389	0
Methylphenidate	Test	2	-6.53	-6.5	NaN	-6.515	0.0212132	0.0010984	0
Buspirone	Test	2	-8.69	-6.2	-3.8988	-6.26293	2.39622	0.559513	1
Fluvoxamine	Test	2	NaN	-6.2	-6.12332	-6.16166	0.0542225	0.000418824	0
Baclofen	Test	2	-6.58	-6.3	-5.5954	-6.15847	0.50733	0.0290332	1
Alprazolam	Test	2	-5.49	-6.7	NaN	-6.095	0.855599	0.104036	1
Pindolol	Test	2	-7.69	-6.6	-3.95276	-6.08092	1.92193	0.393045	1
L-Tryptophan	Test	2	-6.32	-7.2	-4.42304	-5.98101	1.41917	0.22962	1
Dextroamphetamine	Test	2	NaN	-5.7	-6.19118	-5.94559	0.347315	0.00801229	0
Rofecoxib	Test	2	-6.97	-4.6	NaN	-5.785	1.67584	0.222377	1
Citalopram	Test	2	-7.06	-4.5	NaN	-5.78	1.81019	0.248985	1
Nortriptyline	Test	2	-6.16	-5.3	-5.58345	-5.68115	0.438245	0.00464317	0
Midodrine	Test	2	-5.77	-5.6	-5.5291	-5.63303	0.123801	4.85025e-05	0
Venlafaxine	Test	2	-5.78	-5.4	NaN	-5.59	0.268701	0.00191631	0
Gabapentin	Test	2	-6.53	-5.4	-4.79636	-5.57545	0.880038	0.03707	1
Oxazepam	Test	2	-5.69	-6.4	-4.62028	-5.57009	0.895898	0.0386923	1
Zopiclone	Test	2	-7.29	-3.8	NaN	-5.545	2.4678	0.307149	1
Acetaminophen	Test	2	-4.58	-6.2	-5.14913	-5.30971	0.821851	0.0182887	0
Ibuprofen	Test	2	NaN	-6	-4.56442	-5.28221	1.01511	0.0405468	1
Meclizine	Test	2	-6.13	-4.3	NaN	-5.215	1.29401	0.0667727	1
Amantadine	Test	2	NaN	-5.2	-5.1619	-5.18095	0.0269374	3.8418e-05	0
Fludrocortisone	Test	2	-7.46	-2.9	NaN	-5.18	3.22441	0.331919	1
Amitriptyline	Test	2	-5.44	-4.9	-5.10609	-5.1487	0.27251	0.000249202	0
Clofibrate	Test	2	-5.34	-5.9	-4.37368	-5.20456	0.772119	0.012328	0
Diazepam	Test	2	-5.64	-4.6	NaN	-5.12	0.735391	0.0139823	0
Doxepin	Test	2	-5.37	-4.7	-5.18541	-5.08514	0.346072	0.000537025	0
Bupropion	Test	2	-5	NaN	-5.01421	-5.0071	0.0100465	2.68513e-05	0
Clonazepam	Test	2	-5.43	-4.2	NaN	-4.815	0.869741	0.0149826	0
Nimodipine	Test	2	-5.06	-4.1	NaN	-4.58	0.678823	0.00575457	0
Lorazepam	Test	2	-4.13	-4.3	-4.66068	-4.36356	0.270992	6.60446e-05	0
Celecoxib	Test	2	-4.43	-2	NaN	-3.215	1.71827	0.0227039	1
Mifepristone	Test	2	11.73	7.8	NaN	9.765	2.77893	0.00139796	0

## Sheet: gcr-agonist
Ligand	Type	Type Code	AD4 (1p93)	VINA (1p93)	GLIDE (1p93)	AD4 (4p6x)	VINA (4p6x)	GLIDE(4p6x)	Mean	St.Dev.	p(dexamethasone)	0.02
CHEMBL1164752	Active	0	-10.62	-7.1	NaN	NaN	NaN	NaN	-8.86	2.48902	0.537336	0
CHEMBL1163630	Active	0	-10.23	-7.2	NaN	NaN	NaN	NaN	-8.715	2.14253	0.458881	0
CHEMBL1163604	Active	0	-9.57	-7.8	NaN	NaN	NaN	NaN	-8.685	1.25158	0.27742	0
CHEMBL1163602	Active	0	-10.25	-7	NaN	NaN	NaN	NaN	-8.625	2.2981	0.465417	0
CHEMBL185880	Active	0	-10.29	-6.9	NaN	NaN	NaN	NaN	-8.595	2.39709	0.473986	0
CHEMBL181571	Active	0	-10.24	-6.9	NaN	NaN	NaN	NaN	-8.57	2.36174	0.464649	0
CHEMBL166444	Active	0	-9.16	-7.4	NaN	NaN	NaN	NaN	-8.28	1.24451	0.221586	0
CHEMBL237683	Active	0	-7.67	-8.7	NaN	NaN	NaN	NaN	-8.185	0.72832	0.0830775	0
CHEMBL237900	Active	0	-8.02	-8.3	NaN	NaN	NaN	NaN	-8.16	0.19799	0.00875265	1
CHEMBL187251	Active	0	-8.67	-7.3	NaN	NaN	NaN	NaN	-7.985	0.968736	0.131172	0
CHEMBL217324	Active	0	-8.09	-7.8	NaN	NaN	NaN	NaN	-7.945	0.205061	0.00673336	1
CHEMBL1165642	Active	0	-8.14	-7.7	NaN	NaN	NaN	NaN	-7.92	0.311127	0.00673909	1
CHEMBL16807	Active	0	-7.54	-8.3	NaN	NaN	NaN	NaN	-7.92	0.537401	0.0290788	0
CHEMBL218400	Active	0	-8.81	-7	NaN	NaN	NaN	NaN	-7.905	1.27986	0.192883	0
CHEMBL237898	Active	0	-7.79	-8	NaN	NaN	NaN	NaN	-7.895	0.148492	0.00826786	1
CHEMBL229264	Active	0	-8.1	-7.5	NaN	NaN	NaN	NaN	-7.8	0.424264	0.0120583	1
CHEMBL226609	Active	0	-8.52	-7	NaN	NaN	NaN	NaN	-7.76	1.0748	0.139956	0
CHEMBL233773	Active	0	-8.72	-6.7	NaN	NaN	NaN	NaN	-7.71	1.42836	0.204946	0
CHEMBL163425	Active	0	-8.24	-7.1	NaN	NaN	NaN	NaN	-7.67	0.806102	0.0767075	0
CHEMBL244600	Active	0	-7.95	-7.1	NaN	NaN	NaN	NaN	-7.525	0.601041	0.0312253	0
CHEMBL243995	Active	0	-7.44	-7.6	NaN	NaN	NaN	NaN	-7.52	0.113137	0.00730627	1
CHEMBL243136	Active	0	-7.77	-7.1	NaN	NaN	NaN	NaN	-7.435	0.473762	0.0127493	1
CHEMBL242469	Active	0	-7.74	-7	NaN	NaN	NaN	NaN	-7.37	0.523259	0.0174182	1
CHEMBL135	Active	0	-8	-6.7	NaN	NaN	NaN	NaN	-7.35	0.919239	0.0874013	0
CHEMBL141244	Active	0	-8.51	-6.1	NaN	NaN	NaN	NaN	-7.305	1.70413	0.219003	0
CHEMBL234394	Active	0	-8.53	-6	NaN	NaN	NaN	NaN	-7.265	1.78898	0.22836	0
CHEMBL138059	Active	0	-7.81	-6.7	NaN	NaN	NaN	NaN	-7.255	0.784889	0.0582135	0
CHEMBL227784	Active	0	-7.26	-7.2	NaN	NaN	NaN	NaN	-7.23	0.0424264	0.00817556	1
CHEMBL182993	Active	0	-7.45	-7	NaN	NaN	NaN	NaN	-7.225	0.318198	0.00343069	1
CHEMBL181722	Active	0	-8.02	-6.4	NaN	NaN	NaN	NaN	-7.21	1.14551	0.123672	0
CHEMBL207706	Active	0	-7.73	-7.4	NaN	NaN	NaN	-6.43874	-7.18958	0.670855	0.00340599	1
CHEMBL248841	Active	0	-7.79	-6.5	NaN	NaN	NaN	NaN	-7.145	0.912168	0.0787037	0
CHEMBL202007	Active	0	-8.25	-6	NaN	NaN	NaN	NaN	-7.125	1.59099	0.190631	0
CHEMBL183882	Active	0	-7.71	-6.4	NaN	NaN	NaN	NaN	-7.055	0.92631	0.0783609	0
CHEMBL157407	Active	0	-7.74	-6.3	NaN	NaN	NaN	NaN	-7.02	1.01823	0.0935138	0
CHEMBL234185	Active	0	-7.97	-5.9	NaN	NaN	NaN	NaN	-6.935	1.46371	0.161453	0
CHEMBL180681	Active	0	-7.83	-6	NaN	NaN	NaN	NaN	-6.915	1.29401	0.134888	0
CHEMBL221174	Active	0	-8.55	-5.2	NaN	NaN	NaN	NaN	-6.875	2.36881	0.273291	0
CHEMBL10560	Active	0	-7.34	-6.4	NaN	NaN	NaN	NaN	-6.87	0.66468	0.0298238	0
CHEMBL156312	Active	0	-7.5	-6.2	NaN	NaN	NaN	NaN	-6.85	0.919239	0.0710576	0
CHEMBL1084843	Active	0	-8.07	-5.6	NaN	NaN	NaN	NaN	-6.835	1.74655	0.195332	0
CHEMBL229160	Active	0	-7.64	-6	NaN	NaN	NaN	NaN	-6.82	1.15966	0.10989	0
CHEMBL183173	Active	0	-8.42	-5.1	NaN	NaN	NaN	NaN	-6.76	2.34759	0.263003	0
CHEMBL139749	Active	0	-8	-5.5	NaN	NaN	NaN	NaN	-6.75	1.76777	0.193417	0
CHEMBL162569	Active	0	-6.97	-8.7	NaN	NaN	NaN	-4.53087	-6.73362	2.09459	0.0854259	0
CHEMBL246341	Active	0	-8.3	-5	NaN	NaN	NaN	NaN	-6.65	2.33345	0.25429	0
CHEMBL227749	Active	0	-7.23	-6	NaN	NaN	NaN	NaN	-6.615	0.869741	0.0571634	0
CHEMBL247995	Active	0	-7.08	-5.9	NaN	NaN	NaN	NaN	-6.49	0.834386	0.04915	0
CHEMBL223355	Active	0	-6.1	-6.7	NaN	NaN	NaN	NaN	-6.4	0.424264	0.00401486	1
CHEMBL181674	Active	0	-8.11	-6.8	NaN	NaN	NaN	-3.91823	-6.27608	2.14444	0.0717164	0
ZINC00202095	Decoy	1	-7.72	-8.5	-10.7013	-8.12	-9.4	-9.21436	-8.94261	1.07176	0.0274699	1
ZINC00178352	Decoy	1	-8.27	-8.5	-8.4515	-8.65	NaN	-9.06267	-8.58683	0.298602	0.0132663	0
ZINC00044344	Decoy	1	-8.35	-8.2	-8.67487	-9.02	NaN	-8.6034	-8.56965	0.316193	0.0121247	0
ZINC00408308	Decoy	1	-8.5	NaN	-8.66057	-8.53	-8.5	-8.55239	-8.54859	0.0663752	0.0237205	1
ZINC00171373	Decoy	1	-7.35	-9.2	-8.5565	-7.5	-8.4	-9.95412	-8.49344	0.993971	0.00685919	0
ZINC00570198	Decoy	1	-7.46	-8.5	-8.15821	-8.32	-8.9	-9.14858	-8.41447	0.594573	0.00415731	0
ZINC00484250	Decoy	1	-8.9	-8.7	-7.79344	-9.58	-8.1	-7.23327	-8.38445	0.842631	0.00373298	0
ZINC00630394	Decoy	1	-11.01	-7.9	NaN	-10.33	-4	NaN	-8.31	3.16831	0.277364	1
ZINC00638133	Decoy	1	-9.13	-6.3	NaN	-10.51	-7.2	NaN	-8.285	1.89579	0.106978	1
ZINC00639863	Decoy	1	-8.52	-7.8	-8.51964	-8.9	-7.5	-7.96396	-8.2006	0.529203	0.00333936	0
ZINC00632669	Decoy	1	-10.72	-6.5	NaN	-10.35	-5.2	NaN	-8.1925	2.7606	0.206032	1
ZINC00034927	Decoy	1	-7.81	-9	-7.97803	-8.37	-8.7	-7.09764	-8.15928	0.681984	0.00212485	0
ZINC00221662	Decoy	1	-8.13	-7.5	-7.42094	-8.77	-8.1	-8.9795	-8.15007	0.637086	0.00224118	0
ZINC00427628	Decoy	1	-8.11	NaN	-8.2395	-7.98	NaN	-8.26083	-8.14758	0.130091	0.0136579	0
ZINC00054465	Decoy	1	-7.41	-7.4	-8.03064	-8.26	-8.5	-9.25047	-8.14185	0.702792	0.00200603	0
ZINC00192821	Decoy	1	-7.7	-8.5	NaN	-8.19	-8.4	-7.9158	-8.14116	0.333001	0.00628995	0
ZINC00066199	Decoy	1	-7.9	-7.1	-9.4126	-8.09	-7.1	-8.63092	-8.03892	0.89694	0.00181694	0
ZINC00186655	Decoy	1	-8.3	-8.2	-7.63066	-8.11	NaN	-7.82748	-8.01363	0.277195	0.00709761	0
ZINC00450031	Decoy	1	-7.51	-8.8	-8.08332	-7.93	-8.3	-7.29773	-7.98684	0.54297	0.00221626	0
ZINC00171372	Decoy	1	-6.83	-8.4	-8.06784	-7.24	-8.2	-8.8314	-7.92821	0.749853	0.0012517	0
ZINC00629821	Decoy	1	-7.37	-7.8	-8.19744	-7.98	-7.8	NaN	-7.82949	0.304513	0.00506419	0
ZINC00051021	Decoy	1	-6.82	-8.2	-8.25708	-7.24	-7.6	-8.74993	-7.81117	0.718965	0.00101561	0
ZINC00223044	Decoy	1	-7.19	-8.6	-8.24737	-7.03	-8.3	-7.45664	-7.804	0.659233	0.00111316	0
ZINC00613324	Decoy	1	-7.91	-7.8	-7.63505	NaN	-7.8	-7.8144	-7.79189	0.0989794	0.0113541	0
ZINC00083638	Decoy	1	NaN	NaN	-7.74281	-7.78	-7.8	-7.8334	-7.78905	0.037889	0.0124207	0
ZINC00221364	Decoy	1	-7.51	-6.9	-8.35348	-8.06	-7.8	-8.10103	-7.78742	0.521096	0.0017885	0
ZINC00406829	Decoy	1	-8.31	-7.5	-7.66612	-8.29	-7.1	-7.71359	-7.76328	0.468509	0.00224932	0
ZINC00628494	Decoy	1	-9.64	-6.7	-7.83126	-10.08	-6.6	-5.67368	-7.75416	1.77446	0.0132536	0
ZINC00067250	Decoy	1	-7.77	-7.8	-7.65656	-7.78	NaN	-7.70441	-7.74219	0.0598015	0.0117455	0
ZINC00549932	Decoy	1	-7.84	-6.9	-7.76931	-8.55	-7.2	-8.12219	-7.73025	0.601607	0.00116601	0
ZINC00038270	Decoy	1	-7.99	-8	-7.61784	-8.23	-7.2	-7.17564	-7.70225	0.444224	0.0023697	0
ZINC00411218	Decoy	1	-7.55	-7.4	-8.109	-7.77	-7.3	-7.98123	-7.68504	0.323244	0.00453344	0
ZINC00114987	Decoy	1	-6.14	-7.7	-8.55778	-6.57	-7.8	-9.16016	-7.65466	1.14682	0.00161831	0
ZINC00475628	Decoy	1	-8.01	-7.5	-6.46234	-8.95	-7.7	-7.13261	-7.62582	0.838968	0.000695113	0
ZINC00426867	Decoy	1	-7.88	-7.2	-7.78316	-7.64	NaN	NaN	-7.62579	0.300493	0.00355116	0
ZINC00632964	Decoy	1	-8.31	-7.1	-8.69999	-8.54	-5.6	-7.50411	-7.62568	1.17072	0.00165823	0
ZINC00377045	Decoy	1	-6.97	-6.9	-8.59415	-7.33	-7.6	-8.08395	-7.57968	0.660283	0.000750877	0
ZINC00413888	Decoy	1	-7.11	-7.3	-7.99447	-7.31	-7.6	-8.02722	-7.55695	0.385021	0.0028112	0
ZINC00495008	Decoy	1	-6.61	-7.9	-7.80478	-7.18	-8	NaN	-7.49896	0.591056	0.000838932	0
ZINC00296645	Decoy	1	-7.28	NaN	-7.65654	-7.58	-7.4	-7.39203	-7.46171	0.152998	0.00753748	0
ZINC00183665	Decoy	1	-6.22	-7.5	-8.37381	-6.58	-7.9	-8.16456	-7.45639	0.876193	0.000519581	0
ZINC00100864	Decoy	1	-6.5	-7.5	-7.54942	-6.85	-7.6	-8.58018	-7.42993	0.717256	0.000509105	0
ZINC00626759	Decoy	1	-8.76	-5.3	-8.20055	-9.51	-6.3	-6.41491	-7.41424	1.6451	0.00541321	0
ZINC00427580	Decoy	1	-7.51	-7.2	-7.28507	-7.59	NaN	-7.29168	-7.37535	0.16591	0.00673102	0
ZINC00569844	Decoy	1	-6	-7.3	-8.20817	-6.84	-7.9	-7.95834	-7.36775	0.835733	0.00042303	0
ZINC00453673	Decoy	1	-7.11	-7	-7.76494	-7.54	-7.1	-7.65131	-7.36104	0.328918	0.00322627	0
ZINC00117778	Decoy	1	-6.44	-7.4	-7.58904	-6.85	-7.4	-7.9724	-7.27524	0.546642	0.000771072	0
ZINC00458846	Decoy	1	-6.48	-7.3	-7.87503	-7.13	-7.5	NaN	-7.25701	0.515441	0.00078508	0
ZINC00368592	Decoy	1	NaN	-7.5	-7.25511	NaN	-6.9	NaN	-7.21837	0.301683	0.00199866	0
ZINC00440383	Decoy	1	-6.56	-7.4	-7.5755	NaN	-7.4	-7.14179	-7.21546	0.397741	0.00150229	0
Dexamethasone	Test	2	-10.25	-10	-10.994	NaN	NaN	NaN	-10.4147	0.517071	1	1
Fludrocortisone	Test	2	-9.86	-10	-10.2971	-11.06	-10.7	-11.712	-10.6048	0.701052	0.663237	1
Cortisol	Test	2	-9.7	-9.5	-10.1165	-10.91	-10.1	-11.5268	-10.3089	0.768148	0.815161	1
Testosterone	Test	2	-8.27	-9.4	-9.09678	-9.01	-10.2	-9.79572	-9.29542	0.671104	0.0374166	1
Carbamazepine	Test	2	NaN	-8.5	-9.38312	NaN	-9	-8.91384	-8.94924	0.362351	0.0188339	0
Alprazolam	Test	2	NaN	-8.2	-8.34099	-7.28	-8.2	-8.62458	-8.12911	0.505328	0.00298239	0
Meclizine	Test	2	NaN	-7.9	-7.85284	-7.8	NaN	NaN	-7.85095	0.0500268	0.0126751	0
Suramin	Test	2	-7.64	-7.9	NaN	-7.98	-7.8	NaN	-7.83	0.146515	0.00971223	0
Nefazodone	Test	2	-9.66	-6.4	NaN	-10.02	-5	NaN	-7.77	2.462	0.118602	1
Ketorolac	Test	2	-6.57	-7.9	-8.68816	-7.26	-8.1	-7.74797	-7.71102	0.727809	0.000830934	0
Trazodone	Test	2	-8.8	-7.2	-7.94655	-9.25	-5.5	-7.51219	-7.70146	1.32654	0.0033103	0
Citalopram	Test	2	-7.59	-7.4	-7.64994	-8.38	-6.6	-8.43988	-7.67664	0.681345	0.000842757	0
Amitriptyline	Test	2	-6.82	-7.4	-6.88188	-7.66	-8.2	-8.68939	-7.60855	0.736752	0.000679644	0
Buspirone	Test	2	-9.58	-6.4	-7.94011	-10.12	-5	-6.46388	-7.584	1.99378	0.0165173	0
Valaciclovir	Test	2	-7.32	-7.3	-8.36012	-7.68	-6.9	-7.89971	-7.57664	0.515584	0.00136429	0
Doxepin	Test	2	-6.73	-7.1	-7.58181	-7.46	-8.2	-8.35907	-7.57181	0.62582	0.000826815	0
Paroxetine	Test	2	-7.97	-7.4	-7.32337	NaN	-7.9	-7.21581	-7.56184	0.347758	0.00297507	0
Sertraline	Test	2	-7.21	-7.5	-7.7037	-7.48	-7.3	-8.1401	-7.55563	0.333812	0.00376733	0
Nortriptyline	Test	2	-7.22	-7.5	-6.34428	-7.83	-8	-8.4344	-7.55478	0.724992	0.000625857	0
Diclofenac	Test	2	-6.71	-7.6	-8.26724	-7.02	-7.5	-8.18193	-7.54653	0.617284	0.000819199	0
Fluoxetine	Test	2	-6.74	-7.6	-8.35217	-7.06	-7.6	-7.86285	-7.53584	0.572948	0.000969573	0
Lorazepam	Test	2	-7.3	-7.5	-7.69962	-7.41	-7.7	NaN	-7.52192	0.177161	0.00717579	0
Rofecoxib	Test	2	-7.04	-7.8	-7.95038	-7.12	-6.3	-8.18054	-7.39849	0.705711	0.00049389	0
Oxazepam	Test	2	-6.98	-6.9	-8.29361	-6.44	-7.1	-8.28765	-7.33354	0.774334	0.00039969	0
Cyclobenzaprine	Test	2	-7.28	-7	-7.65125	-7.67	-6.9	NaN	-7.30025	0.357309	0.00214304	0
Diazepam	Test	2	-6.4	-6.6	-8.10937	-6.83	-7.2	-8.54347	-7.28047	0.863702	0.000367906	0
29M	Test	2	-9.53	-4.5	NaN	-10.15	-3.8	-8.33388	-7.26278	2.92606	0.0727013	1
Fluvoxamine	Test	2	-7.47	-6.9	-7.39563	NaN	-7	-7.2312	-7.19937	0.24604	0.00396828	0
Modafinil	Test	2	-7.21	-6.8	NaN	-7.01	-7.3	-7.58725	-7.18145	0.297677	0.00284579	0
Zopiclone	Test	2	-7.28	-6.7	-6.91071	-7.91	-6.9	NaN	-7.14014	0.478611	0.000827044	0
Clonazepam	Test	2	-6.64	-6.7	-7.71537	-7.24	-6.1	-7.78142	-7.02947	0.663983	0.000313614	0
Pindolol	Test	2	-6.16	-6.2	-7.00716	-8	-6.7	-7.5931	-6.94338	0.744068	0.00021832	0
Naproxen	Test	2	-5.27	-7	-8.51115	-5.94	-7	-7.53697	-6.87635	1.14862	0.000379731	0
Nimodipine	Test	2	-7.21	-5.6	-6.78434	-7.52	-5.8	-6.53139	-6.57429	0.760687	0.000121421	0
L-Tryptophan	Test	2	-5.76	-6.5	-6.45499	-6.28	-6.9	-7.527	-6.57033	0.597173	0.000239083	0
Methylphenidate	Test	2	-6.17	-6.9	-6.64506	-6.75	-6.5	-6.29018	-6.54254	0.277708	0.00234395	0
Atenolol	Test	2	-6.35	-6.7	-6.15339	NaN	-6.9	-6.31843	-6.48437	0.305933	0.00155771	0
Baclofen	Test	2	-6.4	-5.9	-6.59357	-6.69	-6	-6.68819	-6.37863	0.349824	0.00126966	0
Venlafaxine	Test	2	-6.23	-6.3	-6.74749	-5.92	-6.1	-6.50523	-6.30045	0.293825	0.0018015	0
Midodrine	Test	2	-6.02	-5.8	-6.15733	-6.59	-6.2	NaN	-6.15347	0.289609	0.00141146	0
Ibuprofen	Test	2	-4.65	-5.9	-7.05372	-5.21	-6.4	-6.68684	-5.98343	0.916191	4.8563e-05	0
Bupropion	Test	2	-4.38	-6	-6.54754	-5.04	-6	-7.47033	-5.90631	1.09133	6.74184e-05	0
Gabapentin	Test	2	-6.19	-5.5	-5.76062	-6.3	-5.5	-5.6159	-5.81109	0.351228	0.000854975	0
Amantadine	Test	2	NaN	-5.7	NaN	-5.84	-5.8	-5.78695	-5.78174	0.0589809	0.00384037	0
Clofibrate	Test	2	-4.9	-5.7	-6.5386	-4.98	-6.1	-6.17504	-5.73227	0.669487	5.99744e-05	0
Acetaminophen	Test	2	-4.86	-5.7	-6.31035	-4.91	-5.7	-5.60033	-5.51345	0.548335	0.000118078	0
Dextroamphetamine	Test	2	-3.83	-5	-6.18316	-4.11	-5.3	-6.99087	-5.23567	1.20675	4.33223e-05	0
Celecoxib	Test	2	-6.86	-5.1	NaN	-5.47	-2.3	NaN	-4.9325	1.91157	0.00752771	0
Mifepristone	Test	2	-0.77	2.1	NaN	15.14	9.6	NaN	6.5175	7.22199	0.0179561	0

## Sheet: gcr-antagonist
Ligand	Type	Type Code	AD4 (1nhz)	VINA (1nhz)	GLIDE (1nhz)	AD4 (3h52)	VINA (3h52)	GLIDE (3h52)	AD4 (4mdd)	VINA (4mdd)	GLIDE (4mdd)	Mean	St.Dev.	p mifepristone	0.02
CHEMBL220955	Active	0	-11.02	-9.7	-9.70834	-10.5	-10.3	-9.50752	NaN	-10	NaN	-10.1051	0.535513	0.329181	0
CHEMBL197552	Active	0	-10.58	-8.7	-9.1002	-10.77	-8.9	-8.86261	-10.88	-9.7	NaN	-9.6866	0.926687	0.0928214	0
CHEMBL182961	Active	0	-11.8	-8.7	-10.854	-11.35	-9.5	-10.7088	-8.67	-8.1	-6.52111	-9.57822	1.73618	0.207102	0
CHEMBL222515	Active	0	-11.06	-8.4	-9.42217	-10.84	-10.1	-9.80072	-7.53	-8.8	NaN	-9.49411	1.21104	0.0853166	0
CHEMBL236201	Active	0	-9.38	-9.5	NaN	-9.86	-10.3	-9.29717	-8.07	-9.4	NaN	-9.40102	0.684527	0.0130642	1
CHEMBL231399	Active	0	-9.17	-9.4	NaN	-9.49	-9.4	NaN	-9.16	-9.3	NaN	-9.32	0.134313	0.00386981	1
CHEMBL196929	Active	0	-10.29	-9.3	-8.55588	-10.06	-9	-7.2599	-10.43	-9.7	-8.79874	-9.26606	1.00257	0.013871	1
CHEMBL186948	Active	0	-9.7	-9.5	-9.17068	-8.86	-9.8	-7.87397	-8.78	-9.1	NaN	-9.09808	0.618538	0.00133887	1
CHEMBL194745	Active	0	-10.57	-8.3	-8.4093	-10.03	-8.7	-9.45558	-9.55	-8.1	-8.73337	-9.09425	0.848965	0.00291625	1
CHEMBL197100	Active	0	-9.3	NaN	-9.07935	-9.1	-8.9	NaN	-9.11	NaN	-9.03126	-9.08677	0.12977	0.00156661	1
CHEMBL197161	Active	0	-9.79	-8.7	-8.79174	-9.76	-8.5	-8.32692	-10.02	-8.4	-9.49216	-9.08676	0.67203	0.00120263	1
CHEMBL230030	Active	0	-9.69	-8.7	-8.3984	-9.46	-9.5	-9.15294	-8.65	-8.9	-8.67155	-9.01365	0.454384	0.000516303	1
CHEMBL230988	Active	0	-9.15	-8.9	-8.73573	-9.12	-9.6	NaN	-8.56	-9.2	-8.19056	-8.93204	0.435658	0.000361149	1
CHEMBL1086484	Active	0	-8.99	-9.1	NaN	-9	-8.9	NaN	-8.53	-9	-8.73114	-8.89302	0.197135	0.000627416	1
CHEMBL1093055	Active	0	-9.71	-8.6	-7.75166	-9.78	-9.1	-7.74743	-9.15	-9.3	-8.4947	-8.8482	0.755829	0.000480314	1
CHEMBL182827	Active	0	-9.17	-9	-9.22522	-7.75	-8.5	NaN	-8.88	-9.3	NaN	-8.83217	0.547626	0.000334275	1
CHEMBL230885	Active	0	-9.37	-8.9	-8.31067	-9.31	-9.9	-8.16254	-8.57	-8.9	-8.01577	-8.82655	0.624738	0.000238879	1
CHEMBL1091439	Active	0	-9.61	-8.9	-7.8008	-9.32	-9	-7.81105	-9.2	-9.4	-8.37615	-8.82422	0.675211	0.000285438	1
CHEMBL195962	Active	0	NaN	-8.9	-8.9606	NaN	-9.1	-7.94288	NaN	-8.5	-9.32421	-8.78795	0.494847	0.000320557	1
CHEMBL1091440	Active	0	-8.82	-8.6	NaN	-8.81	-9.2	-7.69495	-9.3	-9.4	-8.41188	-8.7796	0.557924	0.00019479	1
CHEMBL1091054	Active	0	-9	-8.4	NaN	-9.01	-9.2	-8.09205	-9.1	-8.9	-8.41464	-8.76459	0.404221	0.000172587	1
CHEMBL205414	Active	0	-8.74	-8.1	-8.81456	-8.85	-8.5	-9.21701	-8.5	NaN	-8.674	-8.67445	0.325133	0.000160182	1
CHEMBL182842	Active	0	-8.8	-8.3	-8.08012	-8.63	-9.1	-8.77899	-7.87	-8.7	-9.72958	-8.66541	0.554928	9.00739e-05	1
CHEMBL233789	Active	0	-8.92	-8.8	-8.39318	-9.08	-8.7	-8.26859	-8.53	-8.4	NaN	-8.63647	0.285273	0.000172529	1
CHEMBL186805	Active	0	-9.22	-8.3	-8.23689	-9.26	-10.2	-8.88225	-8.25	-8.1	-7.20936	-8.62872	0.864614	0.000297172	1
CHEMBL231502	Active	0	-8.7	-7.9	-8.03046	-9.2	-8.9	-8.11111	-8.53	-8.5	-9.693	-8.61829	0.583089	7.39737e-05	1
CHEMBL1089743	Active	0	-8.31	-8.3	-7.85927	-8.78	-8.6	-7.88274	-8.88	-8.7	-9.56248	-8.54161	0.530769	4.96942e-05	1
CHEMBL1084013	Active	0	-8.18	-9	-7.16618	-9.02	-9.2	-8.17856	-8.42	-8.9	-8.50117	-8.50732	0.6286	4.75458e-05	1
CHEMBL230247	Active	0	-8.75	-8.8	-8.09657	-8.74	-9.2	-7.60398	-8.38	-8.2	-8.27553	-8.44956	0.474025	3.64645e-05	1
CHEMBL1082780	Active	0	-8.46	-8	NaN	-8.69	-8.8	-8.18226	-8.18	-8.7	-8.50627	-8.43982	0.290842	8.54459e-05	1
CHEMBL219207	Active	0	-7.85	-7.9	-9.26827	-8.3	-8	-9.39965	-8.41	-8	-8.73592	-8.42932	0.585333	3.00727e-05	1
CHEMBL219314	Active	0	-8.1	-8.5	-8.99977	-8.28	-8	-8.6973	-8.58	-7.4	-9.02077	-8.39754	0.51723	2.64307e-05	1
CHEMBL184109	Active	0	-8.71	-9.1	-7.67961	-8.61	NaN	-8.31322	-8.09	-8.1	NaN	-8.37183	0.472094	3.24033e-05	1
CHEMBL195972	Active	0	-9.25	-8.9	-8.061	-8.45	-8	NaN	-8.75	-9.1	-6.36735	-8.35979	0.924365	0.000258115	1
CHEMBL196374	Active	0	NaN	-8.4	-8.04813	-9.23	-7.8	-7.49478	-9.21	-7.8	-8.73776	-8.34008	0.664788	3.75604e-05	1
CHEMBL236202	Active	0	-9.05	-8.6	-7.98801	-9.07	NaN	-8.21492	-8.56	-8.3	-6.92073	-8.33796	0.687483	4.25423e-05	1
CHEMBL1094209	Active	0	-6.99	-9.1	-8.16051	-7.61	-9.5	-8.51406	-8.08	-9.1	-7.86487	-8.32438	0.806991	4.77488e-05	1
CHEMBL216272	Active	0	-10.79	-8.3	-7.70275	-9.6	-8.3	-6.74371	-9.51	-8	-5.92345	-8.31888	1.49448	0.00283383	1
CHEMBL184313	Active	0	-8.33	NaN	NaN	-8.27	-8.3	NaN	-8.35	NaN	-8.30701	-8.3114	0.0304102	0.000227319	1
CHEMBL1083487	Active	0	-7.8	-8.3	-8.12525	-8.31	-8.6	-8.79001	-7.88	-9	-7.57861	-8.26487	0.472553	1.72779e-05	1
CHEMBL238044	Active	0	-6.93	-8.2	-8.52516	-7.4	-9	-9.10323	-7.07	-8	-10.0403	-8.25208	1.03039	0.000167823	1
CHEMBL195451	Active	0	-7.37	-8.8	NaN	-7.63	-9.6	NaN	-7.58	-8.5	NaN	-8.24667	0.871221	0.00073571	1
CHEMBL205978	Active	0	-8.31	-8	-8.14311	-8.37	-8.7	-8.13304	-8.61	-7.5	NaN	-8.22077	0.376709	2.30046e-05	1
CHEMBL219068	Active	0	-7.92	-8.2	-8.76368	-7.98	-8.2	-8.91824	-8.02	-7.3	NaN	-8.16274	0.505921	1.12771e-05	1
CHEMBL233389	Active	0	-8.18	-9	-7.30386	-8.79	-9.3	-8.5198	-7.95	-8	-6.24353	-8.14302	0.935741	5.32586e-05	1
CHEMBL228932	Active	0	-9.03	-7.2	-8.80753	-8.95	-8.3	-8.04185	-8.18	-7	-7.6244	-8.12598	0.739755	1.27782e-05	1
CHEMBL196232	Active	0	-7.88	-9.1	-6.48877	-8.86	-10.3	-7.66801	-7.42	-8.7	-6.38746	-8.08936	1.27489	0.000443848	1
CHEMBL219140	Active	0	-7.62	-8.4	-8.65304	-7.72	-7.6	-7.81277	-8.03	-8	-8.82295	-8.0732	0.451975	9.2882e-06	1
CHEMBL1201025	Active	0	-8.72	-9.4	-8.22665	-6.97	NaN	-8.26473	-7.09	-7.7	NaN	-8.05305	0.871699	0.000134259	1
CHEMBL1093772	Active	0	-7.57	-8.2	-7.79729	-7.86	-8.6	NaN	-8.11	-8.2	-8.04101	-8.04729	0.312017	2.16479e-05	1
ZINC00630394	Decoy	1	-9.96	-8.4	-8.3775	-10.31	-8.8	-9.19642	-9.13	-9	-9.55254	-9.19183	0.657153	0.0020734	0
ZINC00628494	Decoy	1	-9.62	-8	-7.65204	-9.78	-8.3	-8.50307	-9.62	-8.2	-10.3841	-8.89546	0.961016	0.00193155	0
ZINC00632669	Decoy	1	NaN	-8.4	-8.17392	NaN	-8.5	-8.63599	-10.38	-8	-9.84903	-8.84842	0.902712	0.00326402	0
ZINC00624428	Decoy	1	-8.97	-8.7	-8.01039	-8.92	-8.2	-7.99154	-9.4	-8.5	-9.31518	-8.66746	0.530058	9.00001e-05	0
ZINC00638133	Decoy	1	-8.86	-8.3	-8.66805	-8.91	-8.2	-7.49132	-9.7	-8.1	-9.19537	-8.60275	0.657828	8.40404e-05	0
ZINC00632964	Decoy	1	-8.17	-8.8	-8.61826	-7.99	-9	-8.80498	-8.59	-8.3	-8.77342	-8.56074	0.336462	0.000106742	0
ZINC00638606	Decoy	1	-9	-9.8	-7.71971	-9.11	-9.5	-7.45131	-8.18	-9.5	-6.75837	-8.55771	1.06808	0.000775445	0
ZINC00482248	Decoy	1	-7.07	-8.6	-7.75433	-7.56	-9.4	-8.10191	-8	-9.6	-9.86918	-8.43949	0.985184	0.000273454	0
ZINC00427580	Decoy	1	-7.46	-8.6	-8.10383	-8.26	-9.4	-8.08453	-7.58	-9	-9.17554	-8.4071	0.685917	3.59798e-05	0
ZINC00626759	Decoy	1	-8.41	-7.8	-7.31318	-9.05	-8	-9.15547	-8.32	-7.3	-9.97396	-8.36918	0.893007	0.000105656	0
ZINC00034927	Decoy	1	-7.8	-9.1	-8.54251	-7.73	-9.3	-7.26483	-7.89	-8.8	-8.79341	-8.35786	0.705045	3.10395e-05	0
ZINC00484250	Decoy	1	-8.62	-8.3	-7.15526	-9.07	-9.2	-7.09704	-8.56	-8.7	-7.64198	-8.26048	0.783371	3.0511e-05	0
ZINC00424449	Decoy	1	-7.48	-9	-8.1667	-8.15	-9.2	-7.93692	-7.67	-8.7	-8.01164	-8.25725	0.588228	1.38512e-05	0
ZINC00178352	Decoy	1	-7.93	-8.3	-7.61576	-8.41	NaN	-8.06621	-8.55	-9	-7.46013	-8.16651	0.505282	1.14553e-05	0
ZINC00202095	Decoy	1	-7.3	-8.3	-8.47832	-7.03	-8.4	-7.70926	-7.57	-8.5	-10.2019	-8.16549	0.93747	5.93642e-05	0
ZINC00312298	Decoy	1	-7.17	-9	-7.67752	-7.54	-8.8	-7.48997	-8.12	-8.7	-8.93847	-8.15955	0.712446	1.28793e-05	0
ZINC00349055	Decoy	1	-7.11	-8.6	-7.56526	-7.32	-9.1	-8.00647	-7.17	-9	-9.01695	-8.09874	0.840303	2.17069e-05	0
ZINC00408308	Decoy	1	-7.72	-8.7	-7.65761	-7.83	NaN	-8.69113	-7.65	-8.5	-7.99633	-8.09313	0.462186	9.47733e-06	0
ZINC00427628	Decoy	1	-7.96	-8.4	-7.7428	-8.2	NaN	-7.63076	-7.93	-7.6	-8.70851	-8.02151	0.39047	1.07271e-05	0
ZINC00038270	Decoy	1	-7.67	-8.5	-7.59457	-8.15	-8.3	-7.31089	-7.78	-8.2	-8.4344	-7.99332	0.416436	8.8907e-06	0
ZINC00054465	Decoy	1	-7.69	NaN	-8.0574	-8.07	NaN	-8.23619	-7.88	-8	NaN	-7.98893	0.186412	4.43352e-05	0
ZINC00377045	Decoy	1	-7.34	-8	-8.26868	-7.22	-8.1	-7.73752	-7.03	-8.7	-9.34695	-7.97146	0.744389	6.67479e-06	0
ZINC00186655	Decoy	1	-7.64	-7.5	-6.62292	-7.89	-8.6	NaN	-8	-8	-8.27282	-7.81572	0.591706	3.09013e-06	0
ZINC00066199	Decoy	1	-8	-7.8	-7.43854	-8.13	-8	-7.38916	-7.49	-7.7	NaN	-7.74346	0.285074	1.23168e-05	0
ZINC00044344	Decoy	1	-8.33	-7	-7.32092	-8.08	-7.6	-6.79138	-8.31	-7.8	-8.45369	-7.74289	0.60665	1.68958e-06	0
ZINC00634024	Decoy	1	-7.91	-8.1	-7.18689	-7.53	-7.5	-6.88828	-8.12	-8.4	-7.8497	-7.72054	0.484791	2.25784e-06	0
ZINC00639556	Decoy	1	-7.02	-8.3	-8.08263	-7.46	-9	-6.4338	-7.54	-8	-7.60328	-7.71552	0.745188	2.32278e-06	0
ZINC00639863	Decoy	1	-8.19	-8	-6.88712	-7.68	-8.1	-7.38936	-7.77	-7.6	-7.62416	-7.69341	0.398124	4.08523e-06	0
ZINC00067250	Decoy	1	-7.49	-7.9	-7.13433	-7.66	-7.8	NaN	-7.8	-7.9	-7.60367	-7.661	0.257125	1.3484e-05	0
ZINC00223044	Decoy	1	-6.86	-9.1	-7.56595	-7.19	-8.7	-8.08242	-6.61	-7	-7.74932	-7.65085	0.847696	3.60817e-06	0
ZINC00083638	Decoy	1	-6.95	-8.2	-7.28742	-7.67	-8.7	-7.69994	-6.88	-7.8	-7.53147	-7.63542	0.576292	1.16214e-06	0
ZINC00242161	Decoy	1	-6.51	-8.3	-7.51382	-7.08	-8.9	-7.53823	-6.24	-7.6	-8.87225	-7.61714	0.943087	6.9036e-06	0
ZINC00549932	Decoy	1	-8	-7.9	-8.21934	-7.97	-7.2	-7.04624	-7.2	-6.2	-8.6092	-7.59387	0.739534	1.39378e-06	0
ZINC00221364	Decoy	1	-7.61	-7.4	-7.40841	-8.05	-8	-7.2498	-7.08	-7.1	-8.38157	-7.58664	0.459834	1.74343e-06	0
ZINC00066987	Decoy	1	-6.67	-7.5	-6.71172	-6.59	-8.3	-8.09197	-7.22	-7.7	-9.37168	-7.57282	0.915334	4.62704e-06	0
ZINC00613324	Decoy	1	-7.25	-7.9	-7.90313	-6.89	-8.1	-7.40333	-7.69	-7.1	-7.79949	-7.55955	0.415383	2.36194e-06	0
ZINC00426867	Decoy	1	-7.53	-7.5	NaN	-7.62	NaN	-7.47257	-7.56	-7.5	NaN	-7.53043	0.0530972	4.60193e-05	0
ZINC00475628	Decoy	1	-7.21	-7.3	-6.44366	-7.92	-7.9	-6.9821	-7.83	-7.5	-8.49555	-7.50903	0.606616	7.1066e-07	0
ZINC00629821	Decoy	1	-7.22	-8	NaN	-7.57	NaN	-7.22106	-7.41	-7.4	-7.70957	-7.50438	0.280771	6.12479e-06	0
ZINC00631199	Decoy	1	-7.21	-8.4	-7.1173	-7	NaN	-7.81789	-6.86	-8.3	-7.29081	-7.4995	0.595816	9.83738e-07	0
ZINC00192821	Decoy	1	-7.19	-7.4	-7.53121	-7.41	-7.5	NaN	-7.54	-7.8	NaN	-7.4816	0.184573	1.69932e-05	0
ZINC00631858	Decoy	1	-6.92	-7.8	-7.42937	-7.37	-8.6	-6.71759	-6.8	-7.7	-7.76646	-7.45594	0.597283	5.93688e-07	0
ZINC00221662	Decoy	1	-7.49	-7.7	-7.22779	-7.7	NaN	-6.98017	-7.61	-7.8	-7.06851	-7.44706	0.314025	4.36575e-06	0
ZINC00406829	Decoy	1	-7.36	-7.4	-7.35885	-7.42	-7.5	NaN	-7.63	NaN	NaN	-7.44481	0.104447	2.9613e-05	0
ZINC00232681	Decoy	1	-7.04	-8	-5.78708	-7.56	-8.2	-6.77928	-7.45	-8.1	-7.39119	-7.3675	0.760352	6.67264e-07	0
ZINC00570198	Decoy	1	-7.06	-7.7	-8.07499	-6.86	-7.6	-5.83483	-6.96	-8	-8.15658	-7.36071	0.754543	6.29017e-07	0
ZINC00634597	Decoy	1	-6.9	-8.3	-7.99275	-6.83	-6.6	-7.42442	-7	-7.3	NaN	-7.2934	0.592324	4.85259e-07	0
ZINC00453673	Decoy	1	-7.05	-7.1	NaN	-7.23	-7.4	-7.64394	-7.51	-7.1	NaN	-7.29056	0.230642	6.95873e-06	0
ZINC00070909	Decoy	1	-7.19	-7.8	-7.38752	-7.4	-7	-7.90706	-6.46	-7	NaN	-7.26807	0.466863	6.12957e-07	0
ZINC00411218	Decoy	1	-7.25	-7.1	NaN	-7.34	-7.1	-7.19063	-7.36	-7.4	NaN	-7.24866	0.123297	1.9536e-05	0
Mifepristone	Test	2	NaN	-10.2	-10.51	-11.31	-10.7	-9.95638	-9.81	NaN	NaN	-10.4144	0.550247	1	1
29M	Test	2	-10.08	-7.9	-8.59398	-8.95	-5.6	-7.27981	-9.96	-9.4	-12.3229	-8.89852	1.907	0.0486246	1
Nefazodone	Test	2	-9.76	-7.8	-9.541	-9.82	-8.2	-7.63	-9.44	-8.2	-7.9676	-8.70651	0.909932	0.000576163	0
Trazodone	Test	2	-8.26	-8	NaN	-8.21	-8.7	-8.5119	-8.32	-7.9	-8.1634	-8.25816	0.259025	6.16678e-05	0
Meclizine	Test	2	-8.17	NaN	-8.1731	NaN	NaN	-8.3512	-8.01	-8.6	-8.089	-8.23222	0.212922	6.586e-05	0
Buspirone	Test	2	-9.07	-7.9	-7.3738	-8.81	-8.4	-7.6146	-8.91	-7.7	-7.4424	-8.13564	0.668495	9.61637e-06	0
Testosterone	Test	2	-9.19	-8.4	-7.36046	-8.49	-8.5	-7.68108	-7.83	-7.2	-7.246	-7.98862	0.690395	5.51501e-06	0
Lorazepam	Test	2	-7.15	-8	-7.6194	-8.27	-8.7	-8.319	-7.66	-7.1	-8.8036	-7.958	0.62124	4.00777e-06	0
Paroxetine	Test	2	-8.03	-7.8	-7.361	-7.96	NaN	-7.208	-7.66	-7.8	-8.2899	-7.76361	0.352682	6.64222e-06	0
Fludrocortisone	Test	2	-8.33	-8.1	-8.803	-8.82	-7.1	-6.9489	-7.59	-6.3	NaN	-7.74899	0.918458	2.43482e-05	0
Dexamethasone	Test	2	-9.09	-7.6	-8.3814	-8.38	-6.4	-7.49827	-8.03	-6.2	-8.14936	-7.74767	0.944714	1.15081e-05	0
Celecoxib	Test	2	-6.65	-7.8	-7.6968	-6.8	-8.2	-7.6198	-7.82	-8.3	-8.7514	-7.73756	0.675101	1.85553e-06	0
Zopiclone	Test	2	-8.23	-7.6	NaN	-7.35	-7.8	-7.7072	-7.55	-7.2	-8.416	-7.73165	0.414142	3.58837e-06	0
Alprazolam	Test	2	-6.93	-8.1	-7.6942	-7.33	-8.2	-7.8087	-7.16	-7	-8.7423	-7.6628	0.613105	1.24802e-06	0
Clonazepam	Test	2	-6.74	-8.2	-7.3062	-7.3	-8.3	-8.1007	-6.97	-7.6	-7.8327	-7.5944	0.555359	1.05661e-06	0
Diazepam	Test	2	-6.64	-7.4	-7.0225	-6.51	-7.7	-8.8998	-6.54	-7.6	-9.7661	-7.56427	1.11729	2.43213e-05	0
Carbamazepine	Test	2	-5.95	-8.4	-8.2554	-6.46	-8.6	-7.6976	-5.96	-7.7	-8.6696	-7.5214	1.11182	2.01144e-05	0
Cortisol	Test	2	-8.29	-8	-7.41839	-8.74	-6.9	-6.77512	-7.81	-7.1	-6.39292	-7.49183	0.773381	1.14992e-06	0
Oxazepam	Test	2	-5.99	-7.6	-7.4843	-6.48	-8.2	-8.4116	-6.53	-7.7	-8.864	-7.47332	0.96739	5.00766e-06	0
Nortriptyline	Test	2	-6.82	-7.1	-8.0291	-6.76	-7.5	-7.377	-7.14	-7.7	-8.1795	-7.40062	0.500938	7.25846e-07	0
Citalopram	Test	2	-7.38	-7.6	-7.6943	-6.94	-7.6	-7.134	-6.97	-6.9	-7.8886	-7.34521	0.370132	2.14202e-06	0
Amitriptyline	Test	2	-6.67	-7	-8.3443	-6.48	-7.6	-7.5908	-6.42	-7.7	-8.2715	-7.34184	0.732025	5.20036e-07	0
Cyclobenzaprine	Test	2	-6.63	-7.5	-8.0362	-6.62	-7.7	-7.8573	-6.39	-7.1	-8.1281	-7.32907	0.662393	3.88413e-07	0
Sertraline	Test	2	-6.82	-7.6	-7.4231	-6.87	-7.5	-7.2922	-6.61	-7.3	-7.1657	-7.17567	0.33829	2.1003e-06	0
Doxepin	Test	2	-6.52	-6.9	-7.8953	-6.4	-7.3	-6.8592	-6.5	-7.5	-8.0065	-7.09789	0.606072	1.76131e-07	0
Fluvoxamine	Test	2	-7.93	-6.2	-7.2071	-7.3	-6.2	-6.704	-7.67	-6.5	-8.1451	-7.09513	0.732641	2.18332e-07	0
Fluoxetine	Test	2	-6.47	-6.9	-7.0767	-6.04	-7.4	-7.8515	-6.21	-7.2	-8.3002	-7.04982	0.744624	1.98748e-07	0
Rofecoxib	Test	2	-7.05	-7.1	NaN	-6.53	-7.3	NaN	-6.79	-7.3	NaN	-7.01167	0.30222	1.2965e-06	0
Ketorolac	Test	2	-6.89	-6.9	NaN	-6.64	-7.3	-7.0099	-7	-7.1	NaN	-6.97713	0.203362	5.40014e-06	0
Nimodipine	Test	2	-6.58	-6.5	-7.1552	-8.09	-6.9	-7.2556	-6.49	-5.7	-7.792	-6.94031	0.729659	1.27903e-07	0
Modafinil	Test	2	-6.66	-6.7	-7.5408	-6.45	-6.9	-7.376	-6.42	-7.2	NaN	-6.90585	0.423831	3.33927e-07	0
Diclofenac	Test	2	-6.71	-7	-6.1353	-6.54	-7.1	-7.2427	-6.67	-7	-7.6099	-6.88977	0.430672	3.42649e-07	0
Pindolol	Test	2	-6.46	-6.1	-8.1278	-6.6	-6	-7.6111	-6.76	-6.1	-7.8767	-6.8484	0.816726	1.62199e-07	0
Valaciclovir	Test	2	-7.31	-6.6	-6.6867	-7.22	-6.1	-6.7845	NaN	-6.5	-6.656	-6.73215	0.38794	3.37044e-07	0
Venlafaxine	Test	2	-5.72	-6.1	-6.8019	-5.77	-6.5	-6.8492	-5.85	-6	-7.3082	-6.32214	0.565175	2.23158e-08	0
Naproxen	Test	2	-5.33	-6.2	-6.7376	-5.55	-6.4	-6.6548	-5.16	-6.3	-7.3914	-6.19153	0.726778	1.29849e-08	0
Methylphenidate	Test	2	-6.19	-6.3	NaN	-6.02	-6.4	-6.139	-6.14	-6.1	NaN	-6.18414	0.127842	3.97945e-06	0
Baclofen	Test	2	-6.6	-5.7	-6.0444	-6.57	-5.5	-6.4601	-5.9	-5.5	-7.0291	-6.14484	0.54415	1.68107e-08	0
L-Tryptophan	Test	2	-5.97	-6.1	-6.0809	-5.92	-6.2	NaN	-5.66	-6.1	NaN	-6.00441	0.177627	1.73464e-06	0
Atenolol	Test	2	-6.99	-5.7	-4.9848	-6.64	-6.2	-5.0075	-6.88	-6.1	-5.2586	-5.97343	0.779672	9.30696e-09	0
Midodrine	Test	2	-6.08	-5.4	-6.0952	-5.48	-5.6	-6.3521	-6.2	-6	NaN	-5.90091	0.356829	1.03216e-07	0
Ibuprofen	Test	2	-4.6	-6	-6.3196	-4.66	-5.9	-6.3903	-4.49	-5.9	-6.8142	-5.6749	0.867604	8.42334e-09	0
Bupropion	Test	2	-4.61	-5.7	-6.8199	-4.45	-5.5	-5.9032	-4.68	-5.5	-7.0005	-5.57373	0.916125	1.04327e-08	0
Gabapentin	Test	2	-5.89	-4.8	-5.5326	-6.08	-5	-5.6201	-5.39	-4.9	-5.169	-5.37574	0.44535	1.19594e-08	0
Clofibrate	Test	2	-4.69	-5.2	-5.3884	-4.66	-5.5	-5.6585	-4.55	-5.3	-6.2799	-5.24742	0.555187	2.06023e-09	0
Acetaminophen	Test	2	-4.5	-5	-5.9691	-4.3	-4.8	-5.5448	-4.39	-5	-6.5734	-5.1197	0.769309	1.03337e-09	0
Amantadine	Test	2	-4.71	-4.8	-5.4564	-5.11	-5	NaN	-4.73	-4.9	NaN	-4.95806	0.263023	1.07037e-07	0
Dextroamphetamine	Test	2	-4.12	-4.4	NaN	-4.16	-5	NaN	-5.11	-4.8	NaN	-4.59833	0.429903	3.93545e-09	0
Suramin	Test	2	35.86	26.6	-7.74441	174.67	55.7	-7.22824	104.4	37.7	-7.08821	45.8743	60.362	0.023286	1

## Sheet: il2
Ligand	Type	Type Code	AD4 (1m48)	VINA (1m48)	GLIDE (1m48)	AD4 (1m49)	VINA (1m49)	GLIDE (1m49)	Mean	St.Dev	Bounds	3.5	Median	Absolute Deviation from Median						Median Absolute Deviation from the Median	p suramin	0.02
Suramin	Test	2	-11.48	-8.2	-7.95272	-11.15	-9.4	-8.94296	-9.52095	1.48625	-13.0044	-5.33856	-9.17148	2.30852	0.971482	1.21876	1.97852	0.228518	0.228518	1.09512	1	1
CMM	Test	2	NaN	NaN	NaN	-10.06	-7.5	-7.7747	-8.4449	1.40545	-25.3797	9.8303	-7.7747	7.7747	7.7747	7.7747	2.2853	0.274696	0	5.03	0.33304	1
FRG	Test	2	-9.12	-7.4	-7.54687	NaN	NaN	NaN	-8.02229	0.953477	-23.5069	8.41313	-7.54687	1.57313	0.146869	0	7.54687	7.54687	7.54687	4.56	0.16191	1
Nefazodone	Test	2	-7.14	-7	NaN	-7.14	-7.3	NaN	-7.145	0.12261	-7.665	-6.615	-7.14	0	0.14	7.14	0	0.16	7.14	0.15	0.0140944	0
Trazodone	Test	2	-7.19	-7	NaN	-6.85	-6.9	NaN	-6.985	0.150222	-7.545	-6.355	-6.95	0.24	0.05	6.95	0.1	0.05	6.95	0.17	0.0103319	0
Meclizine	Test	2	-6.96	-6.8	NaN	-7.04	-6.9	NaN	-6.925	0.10116	-7.35	-6.51	-6.93	0.03	0.13	6.93	0.11	0.03	6.93	0.12	0.00911522	0
Mifepristone	Test	2	-6.7	-6.3	NaN	-6.71	-6.3	NaN	-6.5025	0.233862	-7.2175	-5.7825	-6.5	0.2	0.2	6.5	0.21	0.2	6.5	0.205	0.00423281	0
Buspirone	Test	2	-7.64	-6.9	-4.1727	-7.76	-6.8	-4.1891	-6.24363	1.64313	-9.825	-3.875	-6.85	0.79	0.05	2.6773	0.91	0.05	2.6609	0.85	0.00466401	0
Testosterone	Test	2	-5.75	-5.8	NaN	-6.48	-6	NaN	-6.0075	0.333004	-7.1775	-4.6225	-5.9	0.15	0.1	5.9	0.58	0.1	5.9	0.365	0.00183974	0
Fluoxetine	Test	2	-5.67	-5.9	NaN	-5.79	-6	NaN	-5.84	0.142127	-6.4225	-5.2675	-5.845	0.175	0.055	5.845	0.055	0.155	5.845	0.165	0.00128811	0
Zopiclone	Test	2	-5.85	-5.9	NaN	-5.97	-5.4	NaN	-5.78	0.25807	-6.8725	-4.8775	-5.875	0.025	0.025	5.875	0.095	0.475	5.875	0.285	0.00121146	0
Baclofen	Test	2	-6.77	-4.9	-5.4032	-6.83	-5.1	-5.6715	-5.77912	0.833444	-7.41807	-3.65663	-5.53735	1.23265	0.63735	0.13415	1.29265	0.43735	0.13415	0.53735	0.000310569	0
Fludrocortisone	Test	2	-5.92	-5.6	NaN	-5.76	-5.6	NaN	-5.72	0.153188	-6.24	-5.12	-5.68	0.24	0.08	5.68	0.08	0.08	5.68	0.16	0.00105864	0
Citalopram	Test	2	-5.42	-5.6	NaN	-5.82	-5.9	NaN	-5.685	0.217486	-6.55	-4.87	-5.71	0.29	0.11	5.71	0.11	0.19	5.71	0.24	0.00101992	0
L-Tryptophan	Test	2	-5.76	-5.6	-5.0677	-6.18	-5.8	-5.2745	-5.6137	0.397534	-6.59962	-4.76037	-5.68	0.08	0.08	0.6123	0.5	0.12	0.4055	0.26275	9.8727e-05	0
Amitriptyline	Test	2	-5.39	-5.7	NaN	-5.55	-5.7	NaN	-5.585	0.147986	-6.1675	-5.0825	-5.625	0.235	0.075	5.625	0.075	0.075	5.625	0.155	0.000848843	0
Ketorolac	Test	2	-5.86	-5.8	-4.6141	-5.66	-6.3	-5.1566	-5.56512	0.593717	-6.955	-4.505	-5.73	0.13	0.07	1.1159	0.07	0.57	0.5734	0.35	0.000122886	0
Pindolol	Test	2	-6.36	-5.6	-5.0214	-5.98	-5.7	-4.6745	-5.55598	0.618337	-7.32755	-3.97245	-5.65	0.71	0.05	0.6286	0.33	0.05	0.9755	0.4793	0.000126371	0
Doxepin	Test	2	-5.6	-5.5	NaN	-5.78	-5.3	NaN	-5.545	0.20025	-6.39	-4.71	-5.55	0.05	0.05	5.55	0.23	0.25	5.55	0.24	0.000808567	0
Nortriptyline	Test	2	-5.95	-5.7	NaN	-6.2	-5.6	-4.194	-5.5288	0.781663	-7.0125	-4.3875	-5.7	0.25	0	5.7	0.5	0.1	1.506	0.375	0.00044143	0
Diclofenac	Test	2	-5.77	-5.4	-4.3644	-6.36	-6.1	-4.8276	-5.47033	0.764059	-7.8117	-3.3583	-5.585	0.185	0.185	1.2206	0.775	0.515	0.7574	0.6362	0.000143682	0
Carbamazepine	Test	2	-5.46	-5.8	NaN	-5.61	-6.1	-4.3075	-5.4555	0.684809	-6.8	-4.42	-5.61	0.15	0.19	5.61	0	0.49	1.3025	0.34	0.000332805	0
Rofecoxib	Test	2	-4.81	-5.7	NaN	-4.81	-6.2	NaN	-5.38	0.689106	-7.6875	-2.8225	-5.255	0.445	0.445	5.255	0.445	0.945	5.255	0.695	0.000886841	0
Paroxetine	Test	2	-6.8	-5.5	-3.488	-6.9	-5.6	-3.1683	-5.24272	1.59673	-10.1	-1	-5.55	1.25	0.05	2.062	1.35	0.05	2.3817	1.3	0.000719266	0
Methylphenidate	Test	2	-5.67	-5.2	-4.3905	-5.59	-5.3	NaN	-5.2301	0.50837	-6.455	-4.145	-5.3	0.37	0.1	0.9095	0.29	0	5.3	0.33	0.000175631	0
Alprazolam	Test	2	-5.05	-6.3	-4.1542	-5.25	-6.3	-4.2824	-5.22277	0.93569	-8.41095	-1.88905	-5.15	0.1	1.15	0.9958	0.1	1.15	0.8676	0.9317	0.000133035	0
Modafinil	Test	2	-5.16	-5.4	NaN	-5.11	-5.2	NaN	-5.2175	0.127115	-5.6875	-4.6725	-5.18	0.02	0.22	5.18	0.07	0.02	5.18	0.145	0.000474986	0
Lorazepam	Test	2	-5.42	-5.3	-4.0536	-5.73	-6.2	-4.2057	-5.15155	0.851831	-7.4775	-3.2425	-5.36	0.06	0.06	1.3064	0.37	0.84	1.1543	0.605	9.53249e-05	0
Sertraline	Test	2	-5.28	-6	-4.0366	-5.18	-6	-4.1188	-5.10257	0.866295	-7.925	-2.535	-5.23	0.05	0.77	1.1934	0.05	0.77	1.1112	0.77	9.00978e-05	0
Fluvoxamine	Test	2	-6.8	-5	-3.3798	-6.81	-5.1	-3.3019	-5.06528	1.54978	-11.032	0.932025	-5.05	1.75	0.05	1.6702	1.76	0.05	1.7481	1.70915	0.00047584	0
Oxazepam	Test	2	-4.96	-5.6	-4.4204	-4.7	-5.8	-4.785	-5.04423	0.540744	-5.96555	-3.77945	-4.8725	0.0875	0.7275	0.4521	0.1725	0.9275	0.0875	0.3123	4.02719e-05	0
Clonazepam	Test	2	-4.95	-5.1	NaN	-5.02	-5.6	-4.3589	-5.00578	0.442646	-6.175	-3.865	-5.02	0.07	0.08	5.02	0	0.58	0.6611	0.33	0.000110902	0
Bupropion	Test	2	NaN	-5	-5.0264	NaN	-5	-4.7278	-4.93855	0.14105	-5.52255	-4.47745	-5	5	0	0.0264	5	0	0.2722	0.1493	0.000314324	0
Cyclobenzaprine	Test	2	-5.12	-5.9	-3.5739	-5.22	-6.1	-3.5829	-4.91613	1.10295	-8.075	-2.265	-5.17	0.05	0.73	1.5961	0.05	0.93	1.5871	0.83	0.000116554	0
Celecoxib	Test	2	-4.96	-5.8	-3.5763	-5.02	-6.3	-3.7185	-4.8958	1.08959	-8.63263	-1.34737	-4.99	0.03	0.81	1.4137	0.03	1.31	1.2715	1.04075	0.000108657	0
Atenolol	Test	2	-6.16	-4.6	-3.8884	-6.08	-5.1	-2.7445	-4.76215	1.31647	-8.6853	-1.0147	-4.85	1.31	0.25	0.9616	1.23	0.25	2.1055	1.0958	0.000157081	0
Dextroamphetamine	Test	2	-4.39	-4.8	-5.1794	-4.5	-4.7	-4.8475	-4.73615	0.279227	-5.35813	-4.14187	-4.75	0.36	0.05	0.4294	0.25	0.05	0.0975	0.17375	1.55284e-05	0
Naproxen	Test	2	-4.86	NaN	-4.5673	-4.8	NaN	-4.5392	-4.69163	0.162055	-5.24505	-4.12225	-4.68365	0.17635	4.68365	0.11635	0.11635	4.68365	0.14445	0.1604	0.000221844	0
Acetaminophen	Test	2	-4.01	-4.8	-5.5317	-3.81	-4.9	-4.886	-4.65628	0.63766	-6.14797	-3.53803	-4.843	0.833	0.043	0.6887	1.033	0.057	0.043	0.37285	2.40288e-05	0
Ibuprofen	Test	2	-3.81	-5.1	-4.428	-4.48	-5.2	-4.8804	-4.64973	0.518048	-5.8562	-3.5042	-4.6802	0.8702	0.4198	0.2522	0.2002	0.5198	0.2002	0.336	1.88035e-05	0
Venlafaxine	Test	2	-4.56	-5	-4.1944	-4.58	-4.9	-4.609	-4.64057	0.285208	-5.1895	-3.9995	-4.5945	0.0345	0.4055	0.4001	0.0145	0.3055	0.0145	0.17	1.31551e-05	0
Midodrine	Test	2	NaN	-4.5	-4.7503	NaN	-4.5	-4.7189	-4.6173	0.136052	-5.04748	-4.17143	-4.60945	4.60945	0.10945	0.14085	4.60945	0.10945	0.10945	0.12515	0.000198481	0
Diazepam	Test	2	-4.67	NaN	-4.6324	-4.47	NaN	-4.507	-4.56985	0.096372	-4.9197	-4.2197	-4.5697	0.1003	4.5697	0.0627	0.0997	4.5697	0.0627	0.1	0.000184238	0
Amantadine	Test	2	-4.99	-3.8	NaN	-4.69	-3.6	NaN	-4.27	0.674438	-6.6775	-1.8125	-4.245	0.745	0.445	4.245	0.445	0.645	4.245	0.695	0.000181964	0
Clofibrate	Test	2	-3.75	-4.6	-4.4243	-4.05	-4.7	-4.0625	-4.26447	0.368587	-5.2059	-3.2809	-4.2434	0.4934	0.3566	0.1809	0.1934	0.4566	0.1809	0.275	7.59232e-06	0
Valaciclovir	Test	2	NaN	-4.7	-4.1125	NaN	-4.1	-4.1003	-4.2532	0.297924	-5.1564	-3.0564	-4.1064	4.1064	0.5936	0.0061	4.1064	0.0064	0.0061	0.3	0.000129248	0
Nimodipine	Test	2	-4.16	-4.9	-3.2717	-3.99	-4.8	-4.2393	-4.22683	0.592396	-5.61715	-2.78215	-4.19965	0.03965	0.70035	0.92795	0.20965	0.60035	0.03965	0.405	1.05004e-05	0
Gabapentin	Test	2	NaN	-3.8	-3.8441	NaN	-3.6	-3.5433	-3.69685	0.147513	-4.2264	-3.1736	-3.7	3.7	0.1	0.1441	3.7	0.1	0.1567	0.1504	5.98135e-05	0

## Sheet: tnfa
Ligand	Type	Type Code	AD4 (4twt)	VINA (4twt)	Glide (4twt)	AD4 (1tnf)	VINA (1tnf)	Mean	St.Dev.	Bounds	3.5	Median	Absolute Deviation From Median			Median Absolute Deviation from the Median	p suramin	0.02
Suramin	Test	2	-14.87	-9.9	-6.30224	-10.78	-9.5	-12.385	3.51432	-21.0825	-3.6875	-12.385	2.485	2.485	2.885	2.485	1	1
M21	Test	2	-8	-9.2	-4.29038	NaN	NaN	-8.6	0.848528	-23.9475	6.7475	-8.6	4.385	3.185	12.385	4.385	0.194762	1
Testosterone	Test	2	-6.97	-7.8	NaN	-8.19	-6.3	-7.385	0.586899	-26.3375	11.5675	-7.385	5.415	4.585	6.085	5.415	0.108019	1
Mifepristone	Test	2	-6.97	-7.4	NaN	-6.92	-6.1	-7.185	0.304056	-26.1375	11.7675	-7.185	5.415	4.985	6.285	5.415	0.0668163	1
Buspirone	Test	2	-7.96	-6.4	-3.55557	-6.99	-6	-7.18	1.10309	-28.1275	13.7675	-7.18	4.425	5.985	6.385	5.985	0.0306032	1
Paroxetine	Test	2	-7.61	-5.8	-3.89928	-7.41	-5.4	-6.705	1.27986	-29.7525	16.3425	-6.705	4.775	6.585	6.985	6.585	0.024604	1
Trazodone	Test	2	-7.29	-5.9	-4.45782	-7.31	-6	-6.595	0.982878	-28.9425	15.7525	-6.595	5.095	6.485	6.385	6.385	0.0244305	1
Nefazodone	Test	2	-7.61	-5.5	-3.77439	-7.55	-5.4	-6.555	1.492	-30.6525	17.5425	-6.555	4.775	6.885	6.985	6.885	0.0244796	1
Sertraline	Test	2	-6.3	-5.9	-3.49867	-8.2	-6.6	-6.1	0.282843	-27.3975	15.1975	-6.1	6.085	6.485	5.785	6.085	0.0290854	1
Lorazepam	Test	2	-6.05	-6.1	-4.3554	-6.76	-7	-6.075	0.0353553	-28.0725	15.9225	-6.075	6.335	6.285	5.385	6.285	0.0197622	0
Atenolol	Test	2	-6.61	-5.3	-2.88481	-7.47	-4.5	-5.955	0.92631	-30.7525	18.8425	-5.955	5.775	7.085	7.885	7.085	0.0149755	0
Valaciclovir	Test	2	-6.45	-5.4	-4.6398	-8.29	-5.6	-5.925	0.742462	-29.6725	17.8225	-5.925	5.935	6.985	6.785	6.785	0.0240947	1
Fludrocortisone	Test	2	-5.98	-5.8	-4.0576	-5.86	-6.8	-5.89	0.127279	-28.3075	16.5275	-5.89	6.405	6.585	5.585	6.405	0.0134464	0
Pindolol	Test	2	-6.55	-5.2	-4.40936	-7.33	-5.4	-5.875	0.954594	-30.3225	18.5725	-5.875	5.835	7.185	6.985	6.985	0.0156985	0
Meclizine	Test	2	-5.74	-6	-2.93906	-6.68	-6	-5.87	0.183848	-28.2175	16.4775	-5.87	6.645	6.385	6.385	6.385	0.0135873	0
Nortriptyline	Test	2	-5.75	-5.9	-4.20521	-7.87	-5.8	-5.825	0.106066	-28.8725	17.2225	-5.825	6.635	6.485	6.585	6.585	0.01927	0
Ketorolac	Test	2	-5.62	-6	-5.15588	-6.48	-6	-5.81	0.268701	-28.1575	16.5375	-5.81	6.765	6.385	6.385	6.385	0.0131944	0
Fluvoxamine	Test	2	-6.71	-4.8	-4.50287	-6.41	-4.6	-5.755	1.35057	-32.3025	20.7925	-5.755	5.675	7.585	7.785	7.585	0.0102226	0
Carbamazepine	Test	2	-5.39	-6.1	-5.30287	-7.19	-6.3	-5.745	0.502046	-27.7425	16.2525	-5.745	6.995	6.285	6.085	6.285	0.0178616	0
Citalopram	Test	2	-5.88	-5.6	-3.54805	-7.54	-5.7	-5.74	0.19799	-29.1375	17.6575	-5.74	6.505	6.785	6.685	6.685	0.0159125	0
Zopiclone	Test	2	-5.88	-5.4	-3.92572	-6.92	-6.2	-5.64	0.339411	-28.4075	17.1275	-5.64	6.505	6.985	6.185	6.505	0.0137096	0
Celecoxib	Test	2	-5.23	-6	-4.41959	-6.71	-6	-5.615	0.544472	-27.9625	16.7325	-5.615	7.155	6.385	6.385	6.385	0.0123548	0
Modafinil	Test	2	-5.73	-5.5	-4.06396	-6.74	-5.5	-5.615	0.162635	-29.7125	18.4825	-5.615	6.655	6.885	6.885	6.885	0.0107755	0
Oxazepam	Test	2	-5.23	-6	-4.05682	-6.64	-6.8	-5.615	0.544472	-27.9625	16.7325	-5.615	7.155	6.385	5.585	6.385	0.0149678	0
Clonazepam	Test	2	-5.11	-6.1	-3.94751	-6.56	-6.2	-5.605	0.700036	-27.6025	16.3925	-5.605	7.275	6.285	6.185	6.285	0.0122533	0
Cyclobenzaprine	Test	2	-5.51	-5.6	-3.60661	-7.91	-6.1	-5.555	0.0636396	-29.3025	18.1925	-5.555	6.875	6.785	6.285	6.785	0.0186875	0
Amitriptyline	Test	2	-5.29	-5.8	-3.64529	-6.16	-5.9	-5.545	0.360624	-28.5925	17.5025	-5.545	7.095	6.585	6.485	6.585	0.00949065	0
Doxepin	Test	2	-5.47	-5.6	-3.79748	-6.25	-6	-5.535	0.0919239	-29.2825	18.2125	-5.535	6.915	6.785	6.385	6.785	0.00991213	0
Methylphenidate	Test	2	-5.59	-5.2	-3.61368	-6.08	-6	-5.395	0.275772	-29.1775	18.3875	-5.395	6.795	7.185	6.385	6.795	0.00888791	0
Diazepam	Test	2	-4.84	-5.9	-4.67893	-6.73	-6.4	-5.37	0.749533	-28.0675	17.3275	-5.37	7.545	6.485	5.985	6.485	0.0130949	0
L-Tryptophan	Test	2	-5.63	-5.1	-5.52589	-6.8	-5.2	-5.365	0.374767	-30.5125	19.7825	-5.365	6.755	7.285	7.185	7.185	0.0112357	0
Rofecoxib	Test	2	-4.98	-5.7	-3.47874	NaN	NaN	-5.34	0.509117	-31.2575	20.5775	-5.34	7.405	6.685	12.385	7.405	0.0263916	1
Midodrine	Test	2	-5.95	-4.7	-4.2293	-6.79	-4.9	-5.325	0.883883	-31.5225	20.8725	-5.325	6.435	7.685	7.485	7.485	0.00919301	0
Diclofenac	Test	2	-5.23	-5.3	-4.11492	-7.31	-5.5	-5.265	0.0494975	-30.0625	19.5325	-5.265	7.155	7.085	6.885	7.085	0.0116659	0
Alprazolam	Test	2	-4.99	-5.5	-4.35845	-6.32	-6.8	-5.245	0.360624	-29.3425	18.8525	-5.245	7.395	6.885	5.585	6.885	0.0119498	0
Fluoxetine	Test	2	-5.39	-4.9	-3.98258	-6.18	-5.4	-5.145	0.346482	-29.6275	19.3375	-5.145	6.995	7.485	6.985	6.995	0.00714668	0
Gabapentin	Test	2	-5.52	-4.5	NaN	-7.09	-4.6	-5.01	0.721249	-32.2575	22.2375	-5.01	6.865	7.885	7.785	7.785	0.0217142	1
Baclofen	Test	2	-5.61	-4.4	NaN	-7.71	-5.2	-5.005	0.855599	-30.1525	20.1425	-5.005	6.775	7.985	7.185	7.185	0.030486	1
Naproxen	Test	2	-4.19	-5.2	-4.33293	-6.56	-5.4	-4.695	0.714178	-29.8425	20.4525	-4.695	8.195	7.185	6.985	7.185	0.00737376	0
Amantadine	Test	2	-4.72	-4.6	NaN	-5.93	-5.3	-4.66	0.0848528	-31.4875	22.1675	-4.66	7.665	7.785	7.085	7.665	0.0142276	0
Venlafaxine	Test	2	-4.61	-4.6	-3.92687	-6.48	-4.6	-4.605	0.00707107	-31.8525	22.6425	-4.605	7.775	7.785	7.785	7.785	0.00551505	0
Acetaminophen	Test	2	-4.42	-4.4	NaN	-5.8	-5.4	-4.41	0.0141421	-32.2875	23.4675	-4.41	7.965	7.985	6.985	7.965	0.0129604	0
Clofibrate	Test	2	-4.38	-4.3	NaN	-5.4	-5.1	-4.34	0.0565685	-32.3575	23.6775	-4.34	8.005	8.085	7.285	8.005	0.0104296	0
Nimodipine	Test	2	-4.12	-4.5	-3.71343	-7.11	-5.5	-4.31	0.268701	-31.9075	23.2875	-4.31	8.265	7.885	6.885	7.885	0.00795576	0
Dextroamphetamine	Test	2	-3.96	-4.2	NaN	-5.8	-4.5	-4.08	0.169706	-32.7275	24.5675	-4.08	8.425	8.185	7.885	8.185	0.00958891	0
Bupropion	Test	2	-3.63	-4.3	-3.64395	-6.36	-5.1	-3.965	0.473762	-32.2625	24.3325	-3.965	8.755	8.085	7.285	8.085	0.00484798	0
Ibuprofen	Test	2	-2.99	-4.6	-3.88237	-5.95	-4.9	-3.795	1.13844	-31.0425	23.4525	-3.795	9.395	7.785	7.485	7.785	0.00413094	0
